# Supplementary material for: Fine Mapping for Weaver Syndrome in Brown Swiss Cattle and the Identification of 41 Concordant Mutations across NRCAM, PNPLA8 and CTTNBP2
Source: PLoS One. 2013 Mar 20;8(3):e59251. doi: 10.1371/journal.pone.0059251 (PMC3603989; doi:10.1371/journal.pone.0059251)
Supplement: Table S1 — Target SNP interactions and filter information. (XLSX) [file pone.0059251.s001.xlsx]

## Sheet: Table S1
Table 1. Target SNP interactions and filter information
					Weaver Phenotypec		Analysisd			SNPe
Sample ID	Breeda	Sexb	Sire_ID	Dam_ID	Reportedf	Dignostic SNPg	Sequence	GWASh	CNV	Target	50K	HD
AN1	AN	M				TW^				X
AN2	AN	M				TW^				X	X
AN3	AN	M				TW^				X	X
AN4	AN	M				TW^				X	X
BS0027	BS	M	BS1417	BS1389	W^	TW^				X
BS0037	BS	M	BS0441	BS0036		TW^		2		X	X
BS0039	BS	M	BS0444	BS0038		TW^		2		X	X
BS0040	BS	M	BS0382	BS1011		TW^		2		X	X
BS0041	BS	M	BS0382	BS1000		TW^		2		X	X
BS0042	BS	M	BS0405	BS1056		TW^		2		X	X
BS0043	BS	M	BS0410	BS0993		TW^		2		X	X
BS0046	BS	M	BS0491	BS1150		TW^		2		X	X
BS0048	BS	M	BS0600	BS0047		TW^		2		X	X
BS0049	BS	M	BS0531	BS0051		TW^		2		X	X
BS0050	BS	M	BS0490	BS0045		TW^		2		X	X
BS0052	BS	M	BS0526	BS1167		TW^		2		X	X
BS0054	BS	M	BS0376	BS0233	W	W		1,2	X	X		X
BS0058	BS	M	BS0055	BS0056		TW^		2		X	X
BS0059	BS	M	BS0069	BS0234	TW^	TW^		1,2	X	X		X
BS0060	BS	M	BS0065	BS0066		TW^		1,2		X		X
BS0062	BS	M	BS0061	BS0064	W^			1,2	X			X
BS0070	BS	M	BS1387	BS1443		W^		2		X
BS0071	BS	M	BS1387	BS1440		TW^		2		X
BS0072	BS	M	BS1359	BS1470	W^	W^		2		X
BS0073	BS	M	BS1296	BS1471		W^		2		X
BS0074	BS	M	BS1461	BS1483		TW^		2		X
BS0075	BS	M	BS1461	BS0030		TW^		2		X
BS0076	BS	M	BS1423	BS1395		W^		2		X
BS0077	BS	M	BS1327	BS1320		W^		2		X
BS0078	BS	M	BS0248			TW^		2		X
BS0079	BS	M	BS0248			TW^		2		X
BS0080	BS	M	BS1459	BS1320	TW^	TW^		2		X
BS0081	BS	M	BS1461	BS1309		W^		2		X
BS0082	BS	M	BS1461	BS1309		W^		2		X
BS0083	BS	M	BS0032	BS1501	CW	CW		2		X
BS0084	BS	M	BS0248	BS1330		TW^		2		X
BS0085	BS	M	BS1456	BS1393		TW^		2		X
BS0086	BS	M	BS0248	BS1442		W^		2		X
BS0087	BS	M	BS1456	BS1409		TW^		2		X
BS0088	BS	M	BS1410	BS1344		TW^		2		X
BS0089	BS	M	BS1488	BS1442		W^		2		X
BS0090	BS	M	BS1461	BS1403		W^		2		X
BS0091	BS	M	BS1461	BS1307		W^		2		X
BS0092	BS	M	BS1351	BS1308		W^		2		X
BS0093	BS	M	BS1391	BS0013	TW^	TW^		2		X
BS0094	BS	M	BS1286	BS0026	W^	W^		2		X
BS0095	BS	M	BS1425	BS1329		W^		2		X
BS0096	BS	M	BS0247	BS1331	W^	W^		2		X
BS0097	BS	M	BS0032	BS1321	W^	W^		2		X
BS0098	BS	M	BS0032	BS1321	W^	W^		2		X
BS0099	BS	M	BS0247	BS1350	W^	W^		2		X
BS0100	BS	M	BS1414	BS1342		TW^		2		X
BS0101	BS	M	BS0248	BS1449		W^		2		X
BS0102	BS	M	BS1488	BS1500		TW^		2		X
BS0103	BS	M	BS1305	BS1439		W^		2		X
BS0104	BS	M	BS1453	BS1373		TW^		2		X
BS0105	BS	M	BS0247	BS1438		W^		2		X
BS0106	BS	M	BS1488	BS1437		TW^		2		X
BS0107	BS	M	BS1488	BS1333		TW^		2		X
BS0108	BS	M	BS1488	BS1392		TW^				X
BS0109	BS	M	BS1387	BS0018		W^		2		X
BS0110	BS	M	BS0248	BS1312		W^		2		X
BS0111	BS	M	BS0248	BS0033		W^		2		X
BS0112	BS	M	BS1456	BS1485		W^		2		X
BS0113	BS	M	BS1456	BS1372		W^		2		X
BS0114	BS	M	BS1460	BS1322		TW^		2		X
BS0115	BS	M	BS0248	BS1396		TW^		2		X
BS0116	BS	M	BS1488	BS1371		TW^		2		X
BS0117	BS	M	BS1460	BS1352		TW^		2		X
BS0118	BS	M	BS0032	BS1315		CW				X
BS0119	BS	M	BS1456	BS1441		TW^				X
BS0120	BS	M	BS1456	BS1498		TW^		2		X
BS0121	BS	M	BS1488	BS0029		W^		2		X
BS0122	BS	M	BS0248	BS1396		W^		2		X
BS0123	BS	M	BS0248	BS1332		TW^		2		X
BS0124	BS	M	BS1491	BS1508		TW^		2		X
BS0125	BS	M	BS1451	BS1428		TW^		2		X
BS0126	BS	M	BS1491	BS1445		W^		2		X
BS0127	BS	M	BS0247	BS1311		W^		2		X
BS0128	BS	M	BS1289	BS1353	W^	W^		2		X
BS0129	BS	M	BS1391	BS1372		CW				X
BS0130	BS	M	BS1391	BS0011		W^		2		X
BS0131	BS	M	BS0017	BS1402		TW^		2		X
BS0132	BS	M	BS1461	BS1402		TW^		2		X
BS0133	BS	M	BS1461	BS1341		W^		2		X
BS0134	BS	M	BS1461	BS0034		TW^		2		X
BS0135	BS	M	BS0017	BS1336		TW^		2		X
BS0136	BS	M	BS0017	BS1506		TW^		2		X
BS0137	BS	M	BS1461	BS1346		W^		2		X
BS0138	BS	M	BS1410	BS1354		TW^		2		X
BS0139	BS	M	BS0017	BS1477		TW^		2		X
BS0140	BS	M	BS1509	BS1353		TW^		2		X
BS0141	BS	M	BS1357	BS1347		W^		2		X
BS0142	BS	M	BS1391	BS0014		TW^		2		X
BS0143	BS	M	BS1420	BS1465	W^	W^		2		X
BS0144	BS	M	BS1461	BS1374		TW^		2		X
BS0145	BS	M	BS1491	BS1370		W^		2		X
BS0146	BS	M	BS1460	BS1334		W^		2		X
BS0147	BS	M	BS1286	BS1345	W^	TW^		2		X
BS0148	BS	M	BS1461	BS1338		W^		2		X
BS0149	BS	M	BS1457	BS0026	W^	W^				X
BS0150	BS	M	BS1461	BS0015		W^		2		X
BS0151	BS	M	BS1391	BS1366		W^		2		X
BS0152	BS	M	BS1491	BS1390		TW^				X
BS0153	BS	M	BS1314	BS0026	W^	W^				X
BS0154	BS	M	BS1286	BS0026		W^		2		X
BS0155	BS	M	BS1464	BS0026		W^		2		X
BS0156	BS	M	BS1463	BS0026		TW^		2		X
BS0157	BS	M	BS1464	BS0026		TW^		2		X
BS0158	BS	M	BS0247	BS1504	CW	CW		2	X	X		X
BS0159	BS	M	BS1424	BS0023		W^		2		X
BS0160	BS	M	BS1387	BS1360		TW^		2		X
BS0161	BS	M	BS1488	BS0019		TW^		2		X
BS0162	BS	M	BS1391	BS1287		TW^		2		X
BS0163	BS	M	BS1463	BS0026		W^		2		X
BS0164	BS	M	BS1387	BS1444		W^		2		X
BS0165	BS	M	BS1387	BS1368		W^				X
BS0166	BS	M	BS0248	BS1306		TW^		2		X
BS0167	BS	M	BS0638	BS0245		TW^		2		X	X
BS0168	BS	M	BS1418	BS0031		TW^		2		X
BS0169	BS	M	BS1488	BS0028		W^		2		X
BS0170	BS	M	BS1461	BS1402		W^		2		X
BS0171	BS	M	BS1461	BS1499		TW^		2		X
BS0172	BS	M	BS1361	BS1432		W^		2		X
BS0173	BS	M	BS0247	BS1339	W^	W^		2		X
BS0174	BS	M	BS0247	BS1394		TW^		2		X
BS0175	BS	M	BS1419	BS1398		W^		2		X
BS0176	BS	M	BS1461	BS1473		W^		2		X
BS0177	BS	M	BS0247	BS1422	W^	W^		2		X
BS0178	BS	M	BS0247	BS1385		TW^		2		X
BS0179	BS	M	BS0247	BS1375		W^		2		X
BS0180	BS	M	BS1387	BS1481		TW^		2		X
BS0181	BS	M	BS0247	BS1404		W^		2		X
BS0182	BS	M	BS0247	BS1377		W^		2		X
BS0183	BS	M	BS1328	BS1301	W^	W^		2		X
BS0184	BS	M	BS1450	BS1304		W^		2		X
BS0185	BS	M	BS0376	BS0068	W^	TW^		2		X
BS0186	BS	M	BS1455	BS1302		TW^		2		X
BS0187	BS	M	BS1427	BS1301	W^	W^		2		X
BS0188	BS	M	BS0247	BS1307		TW^		2		X
BS0189	BS	M	BS1317	BS1291	W^	W^		2		X
BS0190	BS	M	BS1317	BS1290	W^	W^		2		X
BS0191	BS	M	BS1426	BS1295	W^	W^		2		X
BS0192	BS	M	BS1420	BS1292		W^		2		X
BS0193	BS	M	BS1459	BS1467		TW^		2		X
BS0194	BS	M	BS1417	BS1469	W^	W^		2		X
BS0195	BS	M	BS1417	BS1379	W^	W^		2		X
BS0196	BS	M	BS1362	BS1472		TW^		2		X
BS0197	BS	M	BS1417	BS1386		TW^		2		X
BS0198	BS	M	BS1402	BS1402		W^		2		X
BS0199	BS	M	BS1446	BS0025		W^		2		X
BS0200	BS	M	BS1362	BS1297		TW^		2		X
BS0201	BS	M	BS1327	BS1407		TW^		2		X
BS0203	BS	M	BS1505	BS1480	W^	W^		2		X
BS0204	BS	M	BS0226	BS0012	W^	W^		2		X
BS0205	BS	M	BS0226	BS1340	W^	W^		2		X
BS0206	BS	M	BS1388	BS1430	W^	W^		2		X
BS0207	BS	M	BS1382	BS1383	W	W		2		X
BS0208	BS	M	BS1355	BS0020	W	W		2		X
BS0209	BS	M	BS1490	BS1348		W^		2		X
BS0210	BS	M	BS1417	BS1365	W^	W^		2		X
BS0211	BS	M	BS1417	BS1324	W^	W^		2		X
BS0212	BS	M	BS1417	BS1364	W^	W^		2		X
BS0213	BS	M	BS1417	BS1323	W^	W^		2		X
BS0214	BS	M	BS1417	BS1399	W^	W^		2		X
BS0215	BS	M	BS1489	BS1397	W^	W^		2		X
BS0216	BS	M	BS1391	BS1492	W^	W^		2		X
BS0217	BS	M	BS1391	BS1400		CW				X
BS0218	BS	M	BS0247	BS1378	W^	W^		2		X
BS0219	BS	M	BS0248	BS1429	W^	W^		2		X
BS0220	BS	M	BS0247	BS1313	W^	CW				X
BS0221	BS	M	BS0226	BS1367	W^	W^		2		X
BS0222	BS	M	BS0226	BS1369	W^	W^		2		X
BS0223	BS	M	BS1417	BS1444	W^	W^		2		X
BS0225	BS	M	BS1319	BS1337	W	W		2		X
BS0225	BS	M	BS0306	BS0224	W			1,2	X			X
BS0229	BS	M	BS0022	BS1502	W^	W^		2		X
BS0235	BS	M	BS1487	BS1358		TW^				X
BS0238	BS	M	BS1417	BS1397	W^	W^		2		X
BS0239	BS	M	BS0376	BS0237		TW^		2		X	X
BS0240	BS	M	BS0261	BS1466	W^	W^		2		X
BS0241	BS	M	BS1417	BS1408	W^	W^		2		X
BS0242	BS	M	BS1327	BS1292	W^	W^		2		X
BS0243	BS	M	BS1327	BS1293	W^	W^		2		X
BS0243	BS	M	BS1327	BS1293	W^	W^		2		X
BS0244	BS	M	BS1475	BS1293	W^	W^		2		X
BS0246	BS	M	BS1479	BS1415	W^	TW^		2		X
BS0248	BS	M	BS1478	BS1376	W	W		2		X
BS0249	BS	M	BS0226	BS1413	W	W		2		X
BS0250	BS	M	BS1384	BS1507	W	W		2		X
BS0251	BS	M	BS1503	BS0021	W^	TW^		2		X
BS0252	BS	M	BS1363	BS1431	W^	W^		2		X
BS0253	BS	M	BS1417	BS1474	W^	W^		2		X
BS0254	BS	M	BS1417	BS1443	W^	W^		2		X
BS0255	BS	M	BS1417	BS1496	W^	W^		2		X
BS0256	BS	M	BS1489	BS1300	W^	W^		2		X
BS0257	BS	M	BS1489	BS1300	W^	W^		2		X
BS0258	BS	M	BS1489	BS1433	W^	W^		2		X
BS0259	BS	M	BS1495	BS1318	W	W		2		X
BS0262	BS	M	BS0339	BS1448		W^		2		X
BS0263	BS	M	BS0376	BS0227	TW^			1,2	X			X
BS0264	BS	M	BS1401	BS1335	W	W		2		X
BS0265	BS	M	BS0035	BS1335	W	W		2		X
BS0266	BS	M	BS0339	BS1372	W^	W^		2		X
BS0267	BS	M	BS1417	BS1416	W^	W^		2		X
BS0268	BS	M	BS1417	BS1493	W^	W^		2		X
BS0269	BS	M	BS1476	BS1436	W^	W^		2		X
BS0270	BS	M	BS1327	BS1436	W^	W^		2		X
BS0271	BS	M	BS1497	BS0023	W^	W^		2		X
BS0271	BS	M	BS1497	BS0023	W^	W^		2		X
BS0273	BS	M	BS1417	BS1412	W^	W^		2		X
BS0274	BS	M	BS1476	BS1421	W^	W^		2		X
BS0277	BS	M	BS0275	BS0330	W	W		2	X	X
BS0279	BS	M	BS0276	BS0285						X	X
BS0284	BS	M	BS0282	BS0912		TW^		2		X	X
BS0287	BS	M	BS0281	BS0910		TW^		2		X	X
BS0290	BS	M	BS0278	BS0340		TW^		2		X	X
BS0291	BS	M	BS0283	BS0321		W^		2		X	X
BS0293	BS	M	BS0288	BS0913		TW^		2		X	X
BS0296	BS	M	BS0280	BS0916				1,2	X			X
BS0297	BS	M	BS0286	BS0911		TW^		2		X	X
BS0298	BS	M	BS0280	BS0915		W^		1,2	X	X		X
BS0299	BS	M	BS0295	BS0917		TW^		2		X	X
BS0300	BS	M	BS0292	BS0916		W^		2		X	X
BS0301	BS	M	BS0277	BS0914	W	W	Weaver	1,2	X	X		X
BS0302	BS	M	BS0287	BS0918		TW^		2		X	X
BS0303	BS	M	BS0293	BS0919	W	W	Weaver	2		X
BS0304	BS	M	BS0293	BS0922		TW^		2		X	X
BS0305	BS	M	BS0287	BS0920		TW^		2		X	X
BS0307	BS	M	BS0287	BS0924		TW^		2		X	X
BS0308	BS	M	BS0294	BS0926		TW^		2		X	X
BS0309	BS	M	BS0289	BS0921				1,2	X			X
BS0310	BS	M	BS0289	BS0930		W^		2		X	X
BS0311	BS	M	BS0293	BS0923		TW^		1,2		X		X
BS0312	BS	M	BS0300	BS0928	W	W		1,2	X	X		X
BS0315	BS	M	BS0293	BS0928		TW^		1,2	X	X		X
BS0316	BS	M	BS0291	BS0948		TW^		2		X	X
BS0318	BS	M	BS0287	BS0929		W^	Normal	1,2	X	X		X
BS0319	BS	M	BS0308	BS0927		TW^		2		X	X
BS0320	BS	M	BS0301	BS0925	W	W		1,2	X	X		X
BS0322	BS	M	BS0314	BS0946		TW^		2		X	X
BS0323	BS	M	BS0317	BS0944		TW^		2		X	X
BS0324	BS	M	BS0299	BS0931		TW^		2		X	X
BS0325	BS	M	BS0308	BS0927		TW^		2		X	X
BS0326	BS	M	BS0302	BS0941		TW^		2		X	X
BS0329	BS	M	BS0298	BS0939	W	W		1,2	X	X		X
BS0331	BS	M	BS0302	BS0935		TW^		2		X	X
BS0333	BS	M	BS0298	BS0938	W		Weaver	1,2	X	X		X
BS0335	BS	M	BS0298	BS0943		TW^		2		X	X
BS0336	BS	M	BS0298	BS0936	W	W		1,2	X	X		X
BS0337	BS	M	BS0299	BS0950		TW^		2		X	X
BS0338	BS	M	BS0307	BS0952		TW^		2		X	X
BS0339	BS	M	BS0298	BS0934	W	W		1,2	X	X		X
BS0341	BS	M	BS0303	BS0954						X
BS0342	BS	M	BS0306	BS0949	W	W	Weaver	1,2	X	X		X
BS0343	BS	M	BS0302	BS0953	TW^	TW^		2		X	X
BS0344	BS	M	BS0299	BS0945		TW^		2		X	X
BS0345	BS	M	BS0299	BS0955		TW^		2		X	X
BS0346	BS	M	BS0299	BS0955		TW^		2		X	X
BS0347	BS	M	BS0299	BS0929	W	W	Weaver	1,2	X	X		X
BS0348	BS	M	BS0299	BS0933		TW^		2		X	X
BS0349	BS	M	BS0303	BS0940	W	W		2	X	X		X
BS0350	BS	M	BS0315	BS0939		TW^		2		X	X
BS0351	BS	M	BS0295	BS0932		TW^		2		X	X
BS0353	BS	M	BS0305	BS0956		TW^		2		X	X
BS0354	BS	M	BS0299	BS0952		TW^		2		X	X
BS0355	BS	M	BS0329	BS0964	W	W	Weaver	1,2	X	X		X
BS0356	BS	M	BS0299	BS0947		TW^		2		X	X
BS0357	BS	M	BS0308	BS0960		TW^		2		X	X
BS0358	BS	M	BS0307	BS0939		TW^	Normal	1,2	X	X		X
BS0359	BS	M	BS0313	BS0961		TW^		2		X	X
BS0360	BS	M	BS0299	BS0961		TW^		2		X	X
BS0361	BS	M	BS0327	BS0957		TW^		1,2		X		X
BS0362	BS	M	BS0315	BS0951		TW^		2		X	X
BS0363	BS	M	BS0327	BS0964		TW^		2		X	X
BS0364	BS	M	BS0327	BS0959		TW^		2		X	X
BS0365	BS	M	BS0319	BS0966		TW^		2		X	X
BS0366	BS	M	BS0308	BS0938				1,2	X			X
BS0367	BS	M	BS0325	BS0942		TW^		2		X	X
BS0368	BS	M	BS0327	BS0937						X
BS0369	BS	M	BS0316	BS0982		TW^		2		X	X
BS0370	BS	M	BS0334	BS0952		TW^		2		X	X
BS0371	BS	M	BS0311	BS0958		TW^	Normal	1,2	X	X		X
BS0372	BS	M	BS0316	BS0965		TW^		2		X	X
BS0374	BS	M	BS0325	BS0938		TW^		2		X	X
BS0375	BS	M	BS0308	BS0962		TW^	Normal	1,2	X	X		X
BS0376	BS	M	BS0325	BS0980	TW^	TW^		1,2		X		X
BS0377	BS	M	BS0308	BS0975	W			1,2	X			X
BS0378	BS	M	BS0337	BS0971	TW^	TW^		2		X	X
BS0379	BS	M	BS0315	BS0978		TW^		1,2		X		X
BS0380	BS	M	BS0328	BS0970		TW^		2		X	X
BS0382	BS	M	BS0327	BS0967				1,2	X			X
BS0383	BS	M	BS0332	BS0976				1,2	X			X
BS0384	BS	M	BS0308	BS0967		TW^		2		X	X
BS0385	BS	M	BS0308	BS0967		TW^		2		X	X
BS0386	BS	M	BS0327	BS0981		TW^		2		X	X
BS0387	BS	M	BS0327	BS0969		TW^		1,2	X	X		X
BS0388	BS	M	BS0358	BS0998		TW^		2		X	X
BS0389	BS	M	BS0319	BS0977		TW^		2		X	X
BS0390	BS	M	BS0339	BS0962	W	W	Weaver	1,2	X	X		X
BS0391	BS	M	BS0333	BS0958	W			1,2	X			X
BS0392	BS	M	BS0332	BS0972		TW^		2		X	X
BS0394	BS	M	BS0332	BS0976		TW^		2		X	X
BS0395	BS	M	BS0327	BS0995		TW^		2		X	X
BS0396	BS	M	BS0329	BS0988	W	W	Weaver	1,2	X	X		X
BS0397	BS	M	BS0327	BS0973		TW^		2		X	X
BS0398	BS	M	BS0336	BS0994	W	W	Weaver	1,2	X	X		X
BS0399	BS	M	BS0342	BS0979	TW^	TW^		2		X	X
BS0400	BS	M	BS0337	BS0970		TW^		2		X	X
BS0401	BS	M	BS0319	BS0963		TW^		2		X	X
BS0402	BS	M	BS0325	BS0987		TW^		2		X	X
BS0403	BS	M	BS0373	BS0967		TW^		2		X	X
BS0404	BS	M	BS0342	BS0986	W	W	Weaver	1,2	X	X		X
BS0405	BS	M	BS0342	BS0968	TW^	TW^		1,2		X		X
BS0406	BS	M	BS0319	BS0976		TW^		2		X	X
BS0407	BS	M	BS0346	BS1009		TW^		1,2		X		X
BS0408	BS	M	BS0311	BS0989		TW^		2		X	X
BS0409	BS	M	BS0348	BS0995				1,2	X			X
BS0410	BS	M	BS0327	BS0995		TW^		2		X	X
BS0411	BS	M	BS0327	BS0995		TW^		2		X	X
BS0412	BS	M	BS0319	BS0974		TW^		2		X	X
BS0413	BS	M	BS0319	BS1019		TW^		2		X	X
BS0414	BS	M	BS0319	BS1008		TW^		2		X	X
BS0415	BS	M	BS0319	BS1012						X
BS0416	BS	M	BS0319	BS1000		TW^		1,2	X	X		X
BS0417	BS	M	BS0319	BS1000		TW^		2		X	X
BS0418	BS	M	BS0308	BS0995		TW^		2		X	X
BS0419	BS	M	BS0358	BS1004		TW^		2		X	X
BS0420	BS	M	BS0348	BS0980		TW^		2		X	X
BS0421	BS	M	BS0325	BS1013		TW^		2		X	X
BS0422	BS	M	BS0357	BS0990		TW^		2		X	X
BS0423	BS	M	BS0325	BS0994				1,2	X			X
BS0424	BS	M	BS0325	BS0994		TW^	Normal	1,2	X	X		X
BS0425	BS	M	BS0348	BS0967		TW^		1,2		X		X
BS0427	BS	M	BS0325	BS0993		TW^		2		X	X
BS0428	BS	M	BS0355	BS1001						X
BS0429	BS	M	BS0355	BS0989		TW^		2		X	X
BS0430	BS	M	BS0346	BS0985		TW^		2		X	X
BS0431	BS	M	BS0319	BS0992		TW^		2		X	X
BS0432	BS	M	BS0325	BS1008						X
BS0433	BS	M								X
BS0434	BS	M	BS0361	BS1017		TW^		2		X	X
BS0435	BS	M	BS0375	BS0984		TW^		2		X	X
BS0436	BS	M	BS0348	BS0980		TW^		2		X	X
BS0437	BS	M	BS0356	BS1007		TW^		2		X	X
BS0438	BS	M	BS0384	BS1002		TW^		2		X	X
BS0440	BS	M	BS0357	BS1005		TW^		2		X	X
BS0441	BS	M	BS0361	BS1000		TW^		2		X	X
BS0442	BS	M	BS0355	BS0997	W^	W^		1,2	X	X		X
BS0443	BS	M	BS0361	BS1023		TW^	Normal	1,2		X		X
BS0445	BS	M	BS0335	BS1016						X
BS0446	BS	M	BS0319	BS1007		TW^		2		X	X
BS0447	BS	M	BS0319	BS1010		TW^		2		X	X
BS0448	BS	M	BS0360	BS0980		TW^		2		X	X
BS0449	BS	M	BS0361	BS0993		TW^		2		X	X
BS0450	BS	M	BS0361	BS0993		TW^		2		X	X
BS0451	BS	M	BS0361	BS0970		TW^		2		X	X
BS0452	BS	M	BS0361	BS1000		TW^		2		X	X
BS0453	BS	M	BS0376	BS1007		TW^		1,2		X		X
BS0454	BS	M	BS0376	BS0983		TW^		2		X	X
BS0455	BS	M	BS0369	BS1014		TW^		2		X	X
BS0456	BS	M	BS0379	BS1015		TW^		2		X	X
BS0457	BS	M	BS0376	BS0996		TW^		2		X	X
BS0458	BS	M	BS0369	BS1032		TW^		2		X	X
BS0460	BS	M	BS0361	BS1035		TW^		2		X	X
BS0462	BS	M	BS0379	BS1039		TW^		1,2	X	X		X
BS0463	BS	M	BS0369	BS1032		TW^		2		X	X
BS0464	BS	M	BS0379	BS1036		TW^		2		X	X
BS0465	BS	M	BS0379	BS1043		TW^		2		X	X
BS0466	BS	M	BS0379	BS0994		TW^		2		X	X
BS0467	BS	M	BS0369	BS0999						X
BS0468	BS	M	BS0379	BS1018		TW^		2		X	X
BS0469	BS	M	BS0383	BS1030		TW^		2		X	X
BS0470	BS	M	BS0376	BS1024		TW^		2		X	X
BS0471	BS	M	BS0375	BS0984						X
BS0472	BS	M	BS0369	BS1051		TW^		2		X	X
BS0473	BS	M	BS0376	BS1022	TW^	TW^		2		X	X
BS0474	BS	M	BS0375	BS1025	TW^	TW^		2		X	X
BS0475	BS	M	BS0376	BS1021		TW^		2		X	X
BS0476	BS	M	BS0375	BS1032		TW^		2		X	X
BS0477	BS	M	BS0382	BS1011		TW^		2		X	X
BS0478	BS	M	BS0383	BS0991	TW^	TW^		2		X	X
BS0479	BS	M	BS0319	BS1020		TW^		2		X	X
BS0480	BS	M	BS0383	BS1000		TW^		2		X	X
BS0481	BS	M	BS0383	BS1053		TW^		2		X	X
BS0482	BS	M	BS0383	BS1038		TW^		2		X	X
BS0483	BS	M	BS0329	BS1014	TW^	TW^		2		X	X
BS0484	BS	M	BS0383	BS1026		TW^		2		X	X
BS0485	BS	M	BS0375	BS1048		TW^		1,2	X	X	X
BS0486	BS	M	BS0376	BS1057		TW^		2		X	X
BS0487	BS	M	BS0375	BS1043						X	X
BS0488	BS	M	BS0382	BS1043		TW^		2		X
BS0489	BS	M	BS0417	BS0993		TW^		2		X	X
BS0490	BS	M	BS0382	BS1064		TW^		1,2		X		X
BS0491	BS	M	BS0375	BS1061		TW^		1,2	X	X		X
BS0492	BS	M	BS0375	BS1064		TW^		2		X	X
BS0493	BS	M	BS0393	BS1075		TW^		2		X	X
BS0494	BS	M	BS0369	BS1057		TW^		2		X	X
BS0495	BS	M	BS0375	BS1056		TW^		2		X	X
BS0496	BS	M	BS0382	BS1044		TW^		2		X	X
BS0497	BS	M	BS0399	BS1039		TW^		2		X	X
BS0498	BS	M	BS0382	BS1028						X
BS0499	BS	M	BS0405	BS1040						X
BS0500	BS	M	BS0387	BS1006		TW^		2		X	X
BS0501	BS	M	BS0409	BS1041		TW^		2		X	X
BS0502	BS	M	BS0383	BS1062						X
BS0503	BS	M	BS0361	BS1045		TW^		2		X
BS0504	BS	M	BS0382	BS1000		TW^		2		X	X
BS0505	BS	M	BS0376	BS1035		TW^		2		X	X
BS0506	BS	M								X
BS0507	BS	M	BS0405	BS1037		TW^		2		X	X
BS0508	BS	M	BS0405	BS0993		TW^		2		X	X
BS0509	BS	M	BS0405	BS1061		TW^		2		X	X
BS0510	BS	M	BS0425	BS1070		TW^		2		X	X
BS0511	BS	M	BS0393	BS1014						X
BS0512	BS	M	BS0376	BS1025		TW^		2		X	X
BS0513	BS	M	BS0361	BS1025		TW^		2		X	X
BS0514	BS	M	BS0361	BS1029	TW^	TW^		2		X	X
BS0516	BS	M	BS0393	BS1056		TW^		2		X	X
BS0517	BS	M	BS0439	BS1084		TW^		2		X	X
BS0518	BS	M	BS0387	BS1064		TW^		1,2	X	X		X
BS0519	BS	M	BS0425	BS1071		TW^		2		X	X
BS0520	BS	M	BS0387	BS1031						X
BS0521	BS	M	BS0387	BS1039		TW^		2		X	X
BS0522	BS	M	BS0425	BS1063		TW^		2		X	X
BS0523	BS	M	BS0387	BS1096						X
BS0524	BS	M	BS0425	BS1082		TW^		2		X	X
BS0525	BS	M	BS0405	BS1057		TW^		2		X	X
BS0526	BS	M	BS0387	BS1052		TW^		1,2		X		X
BS0527	BS	M	BS0393	BS1056						X
BS0528	BS	M	BS0387	BS1042		TW^		2		X	X
BS0529	BS	M	BS0405	BS1042		TW^		2		X	X
BS0530	BS	M	BS0387	BS1062						X
BS0531	BS	M	BS0425	BS1062		TW^		2		X	X
BS0532	BS	M	BS0416	BS1046		TW^		2		X	X
BS0533	BS	M	BS0387	BS1050						X
BS0535	BS	M	BS0405	BS1025		TW^		2		X	X
BS0536	BS	M	BS0416	BS1074		TW^		2		X	X
BS0537	BS	M	BS0405	BS1058		TW^		2		X	X
BS0538	BS	M	BS0425	BS1095		TW^		2		X	X
BS0539	BS	M	BS0416	BS1063		TW^		2		X	X
BS0540	BS	M	BS0425	BS1063		TW^		2		X	X
BS0541	BS	M	BS0393	BS1058		TW^		2		X	X
BS0542	BS	M	BS0405	BS1027		TW^		2		X	X
BS0543	BS	M	BS0409	BS1035		TW^		2		X	X
BS0544	BS	M	BS0416	BS1094		TW^		2		X
BS0545	BS	M	BS0417	BS1061		TW^		2		X	X
BS0546	BS	M								X
BS0547	BS	M	BS0441	BS1034		TW^		2		X	X
BS0548	BS	M	BS0387	BS1053		TW^		2		X	X
BS0549	BS	M	BS0405	BS1053		TW^		1,2		X		X
BS0550	BS	M	BS0387	BS1056		TW^		2		X	X
BS0551	BS	M	BS0329	BS1077	TW^	TW^		2		X	X
BS0552	BS	M	BS0425	BS1046		TW^		2		X	X
BS0553	BS	M	BS0405	BS1067		TW^		2		X	X
BS0554	BS	M	BS0387	BS1003		TW^		2		X	X
BS0555	BS	M	BS0405	BS1089		TW^		2		X	X
BS0556	BS	M	BS0416	BS1054		TW^		2		X	X
BS0557	BS	M	BS0425	BS1009		TW^		2		X	X
BS0558	BS	M	BS0405	BS1106		TW^		2		X	X
BS0559	BS	M	BS0409	BS1106		TW^		2		X	X
BS0560	BS	M	BS0405	BS1084		TW^		2		X	X
BS0561	BS	M	BS0425	BS1084		TW^		2		X	X
BS0562	BS	M	BS0409	BS1106		TW^		1,2	X	X		X
BS0563	BS	M	BS0417	BS1061		TW^		2		X	X
BS0564	BS	M	BS0409	BS1049				1,2	X			X
BS0565	BS	M	BS0515	BS1095		TW^		2		X	X
BS0566	BS	M	BS0486	BS1064		TW^		2		X	X
BS0567	BS	M	BS0416	BS1054		TW^		2		X	X
BS0568	BS	M	BS0376	BS1000		TW^		2		X	X
BS0569	BS	M	BS0376	BS1079		TW^		2		X	X
BS0570	BS	M	BS0515	BS1064		TW^		2		X	X
BS0571	BS	M	BS0425	BS1054		TW^		2		X	X
BS0572	BS	M	BS0409	BS1116		TW^		2		X	X
BS0573	BS	M	BS0436	BS1123		TW^		2		X	X
BS0574	BS	M	BS0405	BS1112		TW^		2		X	X
BS0575	BS	M	BS0417	BS1112		TW^		2		X	X
BS0576	BS	M	BS0425	BS1083		TW^		2		X	X
BS0577	BS	M	BS0425	BS1114		TW^		2		X	X
BS0578	BS	M	BS0405	BS1084		TW^		2		X	X
BS0579	BS	M	BS0416	BS1093	TW^	TW^		2		X	X
BS0580	BS	M	BS0416	BS1113		TW^		2		X	X
BS0581	BS	M	BS0425	BS1084		TW^		2		X	X
BS0582	BS	M	BS0425	BS1084		TW^		2		X	X
BS0583	BS	M	BS0425	BS1073		TW^		2		X	X
BS0584	BS	M	BS0441	BS1027		TW^		2		X	X
BS0585	BS	M	BS0427	BS1049		TW^		2		X	X
BS0586	BS	M	BS0441	BS1099		TW^		2		X	X
BS0587	BS	M	BS0441	BS1099		TW^		2		X	X
BS0588	BS	M	BS0416	BS1241						X
BS0589	BS	M	BS0441	BS1087		TW^		2		X	X
BS0590	BS	M	BS0449	BS1085		TW^		2		X	X
BS0591	BS	M	BS0449	BS1069		TW^		2		X	X
BS0592	BS	M	BS0329	BS1072	TW^	W^		2		X	X
BS0593	BS	M	BS0441	BS1133		TW^		2		X	X
BS0594	BS	M	BS0425	BS1105		TW^		2		X	X
BS0595	BS	M	BS0441	BS1141		TW^		2		X	X
BS0596	BS	M	BS0329	BS1047	TW^	TW^		2		X	X
BS0597	BS	M	BS0425	BS1049		TW^		2		X	X
BS0598	BS	M	BS0376	BS1063		TW^		2		X	X
BS0599	BS	M	BS0441	BS1137		TW^		2		X	X
BS0600	BS	M	BS0457	BS1063		TW^		2		X	X
BS0601	BS	M	BS0436	BS1109		TW^		2		X	X
BS0602	BS	M	BS0449	BS1134		TW^		2		X	X
BS0603	BS	M	BS0436	BS1086	TW^	TW^		2		X	X
BS0604	BS	M	BS0376	BS1111		W^		2		X	X
BS0605	BS	M	BS0441	BS1067		TW^		2		X	X
BS0606	BS	M	BS0441	BS1067		TW^		2		X	X
BS0607	BS	M	BS0441	BS1130		TW^		2		X	X
BS0608	BS	M	BS0409	BS1047		TW^		2		X	X
BS0609	BS	M	BS0416	BS1127		TW^		2		X	X
BS0610	BS	M	BS0449	BS1047		TW^		2		X	X
BS0611	BS	M	BS0416	BS1085		TW^		2		X	X
BS0612	BS	M	BS0443	BS1059		TW^		2		X	X
BS0613	BS	M	BS0329	BS1138	TW^	TW^		2		X	X
BS0614	BS	M	BS0441	BS0993		TW^		2		X	X
BS0615	BS	M	BS0443	BS1118		TW^		2		X	X
BS0616	BS	M	BS0504	BS1139		TW^		2		X	X
BS0617	BS	M	BS0534	BS1078		TW^		2		X	X
BS0618	BS	M	BS0379	BS1084		TW^		2		X	X
BS0619	BS	M	BS0379	BS1084		TW^		2		X	X
BS0620	BS	M	BS0443	BS1084		TW^	Normal	1,2		X		X
BS0621	BS	M	BS0403	BS1035		TW^		2		X	X
BS0622	BS	M	BS0540	BS1097		TW^		2		X	X
BS0623	BS	M	BS0457	BS1064		TW^		2		X	X
BS0624	BS	M	BS0457	BS1064				1,2	X	X		X
BS0625	BS	M	BS0443	BS1064		TW^		2		X	X
BS0626	BS	M	BS0457	BS1063		TW^		2		X	X
BS0627	BS	M	BS0449	BS1151		TW^		2		X	X
BS0628	BS	M	BS0443	BS1084		TW^		2		X	X
BS0629	BS	M	BS0443	BS1157		TW^		2		X	X
BS0630	BS	M	BS0457	BS1119		TW^		2		X	X
BS0631	BS	M	BS0443	BS1097		TW^		2		X	X
BS0632	BS	M	BS0443	BS1138		TW^		2		X	X
BS0633	BS	M	BS0376	BS1066		W^		2		X	X
BS0634	BS	M	BS0376	BS1066		W^		2		X	X
BS0635	BS	M	BS0443	BS1102		TW^		2		X	X
BS0636	BS	M	BS0443	BS1102		TW^		2		X	X
BS0637	BS	M	BS0425	BS0063		TW^		2		X	X
BS0638	BS	M	BS0352	BS0260	TW^	TW^		2		X	X
BS0639	BS	M	BS0420	BS1054		TW^		2		X	X
BS0640	BS	M	BS0457	BS1060		TW^		2		X	X
BS0641	BS	M	BS0443	BS1130		TW^		2		X	X
BS0642	BS	M	BS0443	BS1130		TW^		2		X	X
BS0643	BS	M	BS0443	BS1130		TW^		2		X	X
BS0644	BS	M	BS0556	BS1130		TW^		2		X	X
BS0645	BS	M	BS0443	BS1052		TW^		2		X	X
BS0646	BS	M	BS0461	BS1072		TW^		2		X	X
BS0647	BS	M	BS0443	BS1069		TW^		2		X	X
BS0648	BS	M	BS0449	BS1158		TW^		2		X	X
BS0649	BS	M	BS0409	BS1084		TW^		2		X	X
BS0650	BS	M	BS0420	BS1081		TW^		2		X	X
BS0651	BS	M	BS0461	BS1063		TW^		2		X	X
BS0652	BS	M	BS0443	BS1113		TW^		2		X	X
BS0653	BS	M	BS0461	BS1113		TW^		2		X	X
BS0654	BS	M	BS0443	BS1089		TW^		2		X	X
BS0655	BS	M	BS0409	BS1103		TW^		2		X	X
BS0656	BS	M	BS0425	BS1092		TW^		2		X	X
BS0657	BS	M	BS0443	BS1108		W^		2		X	X
BS0658	BS	M	BS0449	BS1115		TW^		2		X	X
BS0659	BS	M	BS0382	BS1090		TW^		2		X	X
BS0661	BS	M	BS0441	BS1110		TW^		2		X	X
BS0662	BS	M	BS0457	BS1060		TW^		2		X	X
BS0663	BS	M	BS0379	BS1069		TW^		2		X	X
BS0664	BS	M	BS0443	BS1115		TW^		2		X	X
BS0665	BS	M	BS0443	BS1115		TW^		2		X	X
BS0666	BS	M	BS0461	BS1115		TW^		2		X	X
BS0667	BS	M	BS0461	BS1115		TW^		2		X	X
BS0668	BS	M	BS0596	BS1068		TW^		2		X	X
BS0669	BS	M	BS0376	BS1098		TW^		2		X	X
BS0670	BS	M	BS0461	BS1121		W^		2		X	X
BS0671	BS	M	BS0461	BS1162		TW^		2		X	X
BS0672	BS	M	BS0461	BS1076		TW^		2		X	X
BS0673	BS	M	BS0461	BS1155		TW^		2		X	X
BS0674	BS	M	BS0459	BS1106		TW^		2		X	X
BS0675	BS	M				TW^		2		X
BS0676	BS	M	BS0443	BS1106		TW^		1,2		X		X
BS0677	BS	M	BS0459	BS1101	TW^	TW^		2		X	X
BS0678	BS	M	BS0459	BS1101	TW^	TW^		1,2		X		X
BS0679	BS	M	BS0409	BS1063				1,2				X
BS0680	BS	M	BS0461	BS1135		TW^		2		X	X
BS0681	BS	M	BS0566	BS1161		TW^		2		X	X
BS0682	BS	M	BS0461	BS1153		TW^		2		X	X
BS0683	BS	M	BS0459	BS1124		TW^		2		X	X
BS0684	BS	M	BS0409	BS1077		TW^		2		X	X
BS0685	BS	M	BS0436	BS1058		TW^		2		X	X
BS0686	BS	M	BS0436	BS1123		TW^		2		X	X
BS0687	BS	M	BS0461	BS1152		TW^		2		X	X
BS0688	BS	M	BS0453	BS1166		TW^		2		X	X
BS0689	BS	M	BS0376	BS0236				1,2	X			X
BS0690	BS	M	BS0638	BS1146		TW^		2		X	X
BS0691	BS	M	BS0409	BS1077		TW^		2		X	X
BS0692	BS	M	BS0409	BS1117		TW^		2		X	X
BS0693	BS	M	BS0409	BS1117		TW^		2		X	X
BS0694	BS	M	BS0461	BS1119		TW^		2		X	X
BS0695	BS	M	BS0462	BS1165		TW^		2		X	X
BS0696	BS	M	BS0461	BS1114		TW^		2		X	X
BS0697	BS	M	BS0453	BS1156		TW^		2		X	X
BS0698	BS	M	BS0453	BS1064		TW^		2		X	X
BS0699	BS	M	BS0453	BS1172		TW^		2		X	X
BS0700	BS	M	BS0409	BS1169		TW^		2		X	X
BS0701	BS	M	BS0490	BS1053		TW^		2		X	X
BS0702	BS	M	BS0441	BS1089		TW^		2		X	X
BS0703	BS	M	BS0409	BS1173		TW^		2		X	X
BS0704	BS	M	BS0638	BS1136		TW^		2		X	X
BS0705	BS	M	BS0638	BS1140		TW^		2		X	X
BS0706	BS	M	BS0573	BS1115		TW^		2		X	X
BS0707	BS	M	BS0409	BS1117		TW^		2		X	X
BS0708	BS	M	BS0490	BS1181		TW^		2		X	X
BS0709	BS	M	BS0457	BS1145		TW^		2		X	X
BS0710	BS	M	BS0491	BS1142		TW^		2		X	X
BS0711	BS	M	BS0461	BS1142				1,2	X			X
BS0712	BS	M	BS0491	BS1142		TW^		2		X	X
BS0713	BS	M	BS0409	BS1065		TW^		2		X	X
BS0714	BS	M	BS0490	BS1101		TW^	Normal	1,2		X		X
BS0715	BS	M	BS0490	BS1101		TW^		2		X	X
BS0716	BS	M	BS0461	BS1140		TW^		2		X	X
BS0717	BS	M	BS0461	BS1155		TW^		2		X	X
BS0718	BS	M	BS0461	BS1155		TW^		2		X	X
BS0719	BS	M	BS0491	BS1161		TW^		2		X	X
BS0720	BS	M	BS0381	BS1161	TW^	TW^		2		X	X
BS0721	BS	M	BS0381	BS1161	TW^	TW^		2		X	X
BS0722	BS	M	BS0491	BS1162		TW^		2		X	X
BS0723	BS	M	BS0409	BS1128		TW^		2		X	X
BS0724	BS	M	BS0436	BS1095		TW^		2		X	X
BS0725	BS	M	BS0436	BS1095		TW^		2		X	X
BS0726	BS	M	BS0461	BS1136		TW^		2		X	X
BS0727	BS	M	BS0461	BS1120		TW^		2		X	X
BS0728	BS	M	BS0491	BS1168		TW^		2		X	X
BS0729	BS	M	BS0453	BS1183		TW^		2		X	X
BS0730	BS	M	BS0490	BS1162		TW^		2		X	X
BS0731	BS	M	BS0491	BS1104		TW^		2		X	X
BS0732	BS	M	BS0491	BS1110		TW^		2		X	X
BS0733	BS	M	BS0603	BS1163		TW^		2		X	X
BS0734	BS	M	BS0490	BS1101		TW^		2		X	X
BS0735	BS	M	BS0461	BS1175		TW^		2		X	X
BS0736	BS	M	BS0491	BS1131		TW^		2		X	X
BS0737	BS	M	BS0490	BS1130		TW^		2		X	X
BS0738	BS	M	BS0660	BS1130		TW^		2		X	X
BS0739	BS	M	BS0638	BS0238		W^		2		X	X
BS0740	BS	M	BS0459	BS1052		TW^		2		X	X
BS0741	BS	M	BS0491	BS1161		TW^		2		X	X
BS0742	BS	M	BS0490	BS1165						X	X
BS0743	BS	M	BS0491	BS1161		TW^		2		X	X
BS0744	BS	M	BS0490	BS1122		TW^		2		X	X
BS0745	BS	M	BS0491	BS1158						X
BS0746	BS	M	BS0490	BS1126		TW^		2		X	X
BS0747	BS	M	BS0510	BS1107		TW^		2		X	X
BS0748	BS	M	BS0510	BS1161		TW^		2		X	X
BS0749	BS	M	BS0409	BS1052		TW^		2		X	X
BS0750	BS	M	BS0698	BS1140		TW^		2		X	X
BS0751	BS	M	BS0637	BS1140		TW^		2		X	X
BS0752	BS	M	BS0490	BS1186		TW^		2		X	X
BS0753	BS	M	BS0453	BS1161		TW^		2		X	X
BS0754	BS	M	BS0453	BS1176		TW^		2		X	X
BS0755	BS	M	BS0453	BS1178		TW^		2		X	X
BS0756	BS	M	BS0453	BS1146		TW^		2		X	X
BS0757	BS	M	BS0510	BS1119		TW^		2		X	X
BS0758	BS	M	BS0490	BS1175		TW^		2		X	X
BS0759	BS	M	BS0490	BS1139		TW^		2		X	X
BS0760	BS	M	BS0490	BS1198		TW^		2		X	X
BS0761	BS	M	BS0453	BS1181		TW^		2		X	X
BS0762	BS	M	BS0436	BS1132		TW^		2		X	X
BS0763	BS	M	BS0407	BS1064		TW^		2		X	X
BS0764	BS	M	BS0490	BS1118		TW^		2		X	X
BS0765	BS	M	BS0698	BS1148		TW^		2		X	X
BS0766	BS	M	BS0490	BS1179		TW^		2		X	X
BS0767	BS	M	BS0426	BS0057				1,2	X			X
BS0770	BS	M	BS0490	BS1174	TW^	TW^		2		X	X
BS0771	BS	M	BS0536	BS1167		TW^		2		X	X
BS0772	BS	M	BS0536	BS1167		TW^		2		X	X
BS0773	BS	M	BS0553	BS1185		TW^		2		X	X
BS0774	BS	M	BS0526	BS1178		TW^		2		X	X
BS0775	BS	M	BS0510	BS1193		TW^		2		X	X
BS0776	BS	M	BS0453	BS1154		TW^		2		X	X
BS0777	BS	M	BS0537	BS1197		TW^		2		X	X
BS0778	BS	M	BS0462	BS0230		TW^		2		X	X
BS0779	BS	M	BS0526	BS1167		TW^		2		X	X
BS0780	BS	M	BS0603	BS1199		TW^		2		X	X
BS0781	BS	M	BS0698	BS1172		TW^		2		X	X
BS0782	BS	M	BS0638	BS1147		TW^		2		X	X
BS0783	BS	M	BS0518	BS1170		TW^		2		X	X
BS0784	BS	M	BS0739	BS1046		TW^		2		X	X
BS0785	BS	M	BS0526	BS1064		TW^		2		X	X
BS0786	BS	M	BS0526	BS1179		TW^		2		X	X
BS0787	BS	M	BS0461	BS1136		TW^		2		X	X
BS0788	BS	M	BS0526	BS1130		TW^		2		X	X
BS0789	BS	M	BS0553	BS1178		TW^		2		X	X
BS0790	BS	M	BS0526	BS1162		TW^		2		X	X
BS0791	BS	M	BS0705	BS1188		TW^		2		X	X
BS0792	BS	M	BS0526	BS0044		TW^		2		X	X
BS0793	BS	M	BS0526	BS1198		TW^		2		X	X
BS0794	BS	M	BS0739	BS1046		TW^		2		X	X
BS0795	BS	M	BS0564	BS1159	TW^	TW^		2		X	X
BS0796	BS	M	BS0526	BS1162		TW^		2		X	X
BS0797	BS	M	BS0564	BS1162		TW^		2		X	X
BS0798	BS	M	BS0660	BS1188		TW^		2		X	X
BS0799	BS	M	BS0660	BS1188		TW^		2		X	X
BS0800	BS	M	BS0553	BS1213		TW^		2		X	X
BS0801	BS	M	BS0526	BS1198		TW^		2		X	X
BS0802	BS	M	BS0407	BS1154						X	X
BS0803	BS	M	BS0564	BS1203		TW^		2		X	X
BS0804	BS	M	BS0553	BS1064		TW^		2		X	X
BS0805	BS	M	BS0564	BS1192		TW^		2		X	X
BS0806	BS	M	BS0518	BS1120		TW^		2		X	X
BS0807	BS	M	BS0553	BS1198		TW^		2		X	X
BS0808	BS	M	BS0461	BS1197		TW^		2		X	X
BS0809	BS	M	BS0405	BS0272		TW^		1,2	X	X		X
BS0810	BS	M	BS0705	BS1171		TW^		2		X	X
BS0811	BS	M	BS0705	BS1171		TW^		2		X	X
BS0812	BS	M	BS0376	BS1052				1,2	X			X
BS0813	BS	M	BS0409	BS1091		TW^		2		X	X
BS0814	BS	M	BS0768	BS1188		TW^		2		X	X
BS0815	BS	M	BS0693	BS1164		TW^		2		X	X
BS0816	BS	M	BS0407	BS1104		TW^		2		X	X
BS0817	BS	M	BS0678	BS1130		TW^		2		X	X
BS0818	BS	M	BS0536	BS1207		TW^		2		X	X
BS0819	BS	M	BS0678	BS1210		TW^		2		X	X
BS0820	BS	M	BS0425	BS1100		TW^		2		X	X
BS0821	BS	M	BS0638	BS1139		TW^		2		X	X
BS0822	BS	M	BS0553	BS1198		TW^		2		X	X
BS0823	BS	M	BS0581	BS1129		TW^		2		X		X
BS0824	BS	M	BS0069	BS0232	TW^	TW^		1,2		X		X
BS0825	BS	M	BS0526	BS1196		TW^		2		X	X
BS0826	BS	M	BS0577	BS1174		TW^		2		X	X
BS0827	BS	M	BS0570	BS1162		TW^		2		X	X
BS0828	BS	M	BS0547	BS1080		W^		2		X	X
BS0829	BS	M	BS0547	BS1080		TW^		2		X	X
BS0830	BS	M	BS0518	BS1214		TW^		2		X	X
BS0831	BS	M	BS0547	BS1215		TW^		2		X	X
BS0832	BS	M	BS0547	BS1182		TW^		2		X	X
BS0833	BS	M	BS0624	BS1218		TW^		2		X	X
BS0834	BS	M	BS0425	BS1143		TW^		2		X	X
BS0835	BS	M	BS0609	BS1140		TW^		2		X	X
BS0836	BS	M	BS0518	BS1189		TW^		2		X	X
BS0837	BS	M	BS0526	BS1216		TW^		2		X	X
BS0838	BS	M	BS0609	BS1211		TW^		2		X	X
BS0839	BS	M	BS0624	BS1201		TW^		2		X	X
BS0840	BS	M	BS0609	BS1200		TW^		2		X	X
BS0841	BS	M	BS0603	BS1210		TW^		2		X	X
BS0842	BS	M	BS0518	BS1190		TW^		2		X	X
BS0843	BS	M	BS0762	BS1046		TW^		2		X	X
BS0844	BS	M	BS0609	BS1202		TW^		2		X	X
BS0845	BS	M	BS0624	BS1200		TW^		2		X	X
BS0846	BS	M	BS0553	BS1192		TW^		2		X	X
BS0847	BS	M	BS0553	BS1160		TW^		2		X	X
BS0848	BS	M	BS0518	BS1184	TW^	TW^		2		X	X
BS0849	BS	M	BS0461	BS1132		TW^		2		X	X
BS0850	BS	M	BS0624	BS1205		TW^		2		X	X
BS0851	BS	M	BS0409	BS1144		W^		2		X	X
BS0852	BS	M	BS0609	BS1181		TW^		2		X	X
BS0853	BS	M	BS0624	BS1195		TW^		2		X	X
BS0854	BS	M	BS0409	BS1216		TW^		2		X	X
BS0855	BS	M	BS0624	BS1223		TW^		2		X	X
BS0856	BS	M	BS0812	BS1194		TW^		2		X	X
BS0857	BS	M	BS0624	BS1220		TW^		2		X	X
BS0858	BS	M	BS0453	BS0053		TW^		2		X	X
BS0860	BS	M	BS0409	BS1180		W^		2		X	X
BS0861	BS	M	BS0568	BS1125		TW^		2		X	X
BS0862	BS	M	BS0859	BS1229		TW^		2		X	X
BS0863	BS	M	BS0859	BS1199		TW^		2		X	X
BS0864	BS	M	BS0605	BS1191		TW^		2		X	X
BS0865	BS	M	BS0605	BS1191		TW^		2		X	X
BS0866	BS	M	BS0491	BS1055		TW^		2		X	X
BS0867	BS	M	BS0678	BS1149		TW^		2		X	X
BS0868	BS	M	BS0605	BS1181		TW^		2		X	X
BS0869	BS	M	BS0609	BS1217		TW^		2		X	X
BS0870	BS	M	BS0678	BS1218		TW^		2		X	X
BS0871	BS	M	BS0624	BS1209		TW^		2		X	X
BS0872	BS	M	BS0678	BS1208		TW^		2		X	X
BS0873	BS	M	BS0603	BS1230		TW^		2		X	X
BS0874	BS	M	BS0600	BS1207		TW^		2		X	X
BS0875	BS	M	BS0605	BS1198						X	X
BS0876	BS	M	BS0731	BS1212		TW^		2		X	X
BS0877	BS	M	BS0678	BS1227		TW^		2		X	X
BS0878	BS	M	BS0606	BS1210		TW^		2		X	X
BS0879	BS	M	BS0606	BS1210		TW^		2		X	X
BS0880	BS	M	BS0711	BS1217		TW^		2		X	X
BS0881	BS	M	BS0700	BS1218		TW^		2		X	X
BS0882	BS	M	BS0678	BS1192		TW^		2		X	X
BS0883	BS	M	BS0678	BS1219		TW^		2		X	X
BS0884	BS	M	BS0491	BS1196		TW^		2		X	X
BS0885	BS	M	BS0711	BS1206		TW^		2		X	X
BS0886	BS	M	BS0700	BS1177		TW^		2		X	X
BS0887	BS	M	BS0678	BS1198		TW^		2		X	X
BS0889	BS	M	BS0711	BS1236		TW^		2		X	X
BS0890	BS	M	BS0711	BS1230		TW^		2		X	X
BS0891	BS	M	BS0711	BS1207		TW^		2		X	X
BS0892	BS	M	BS0678	BS1187		TW^		2		X	X
BS0893	BS	M	BS0568	BS1211		TW^		2		X	X
BS0896	BS	M	BS0731	BS1233		TW^		2		X	X
BS0897	BS	M	BS0651	BS1232		TW^		2		X	X
BS0898	BS	M	BS0700	BS1222		TW^		2		X	X
BS0899	BS	M	BS0564	BS1199		TW^		2		X	X
BS0900	BS	M	BS0716	BS1204		TW^		2		X	X
BS0901	BS	M	BS0731	BS1235		TW^		2		X	X
BS0902	BS	M	BS0700	BS1231		TW^		2		X	X
BS0903	BS	M	BS0824	BS1225		TW^		2		X	X
BS0904	BS	M	BS0731	BS1235		TW^		2		X	X
BS0905	BS	M	BS0895	BS1226		TW^		2		X	X
BS0906	BS	M	BS0727	BS1228		TW^		2		X	X
BS0907	BS	M	BS0895	BS1239		TW^		2		X	X
BS0908	BS	M	BS0895	BS1239		TW^		2		X	X
BS0909	BS	M	BS0888	BS1240		TW^		2		X	X
BS1053	BS	F	BS0348	BS1009		TW^	Normal	1,2		X		X
BS1101	BS	F	BS0375	BS1033	TW^	TW^		1,2		X		X
BS1106	BS	F	BS0376	BS1000		TW^	Normal	1,2		X		X
BS1242	BS	M	BS0895	BS1234		TW^		2		X	X
BS1243	BS	M	BS0895	BS1234		TW^		2		X	X
BS1244	BS	M	BS0894	BS1228		TW^		2		X	X
BS1245	BS	M	BS0769	BS1238		TW^		2		X	X
BS1246	BS	M	BS0797	BS1231		TW^		2		X	X
BS1247	BS	M	BS0866	BS1224		TW^		2		X	X
BS1248	BS	M	BS0797	BS1237		TW^		2		X	X
BS1249	BS	M	BS0797	BS1237		TW^		2		X	X
BS1250	BS	M	BS0797	BS1237		TW^		2		X	X
BS1251	BS	M	BS0797	BS1239		TW^		2		X	X
BS1252	BS	M	BS0894	BS1221		TW^		2		X	X
CA01	CR	M				W^			X	X
CA02	CR	M				TW^			X	X
CA03	CR	M				TW^			X	X
CA04	CR	M				TW^			X	X
CA05	CR	M				TW^			X	X
CA06	CR	M				TW^			X	X
CA07	CR	M				TW^			X	X
CA08	CR	M				TW^			X	X
CA09	CR	M				TW^			X	X
CA10	CR	M				TW^			X	X
CA11	CR	M				W^			X	X
CA12	CR	M				TW^			X	X
CA13	CR	M				TW^			X	X
CA14	CR	M				W^			X	X
CA15	CR	M				TW^			X	X
CA16	CR	M				TW^			X	X
CA17	CR	M				TW^			X	X
CA18	CR	M				TW^			X	X
CA19	CR	M				W^			X	X
CA20	CR	M				TW^			X	X
CA21	CR	M				TW^			X	X
CA22	CR	M				TW^			X	X
CA23	CR	M				W^			X	X
CA24	CR	M				TW^			X	X
CA25	CR	M				TW^			X	X
CA26	CR	M				TW^			X	X
HH1	HH	M				TW^				X
HH2	HH	M				TW^				X
HH3	HH	M				TW^				X
HO1	HO	M								X		X
HO2	HO	M				TW^				X		X
HO3	HO	M				TW^				X		X
HO4	HO	M				TW^				X		X
JE1	JE	M				TW^				X		X
JE2	JE	M				TW^				X		X
JE3	JE	M				TW^				X		X
JE4	JE	M				TW^				X		X
SE1	SE	M				TW^				X
SE2	SE	M				TW^				X		X
SE3	SE	M				TW^				X		X
a AN = Angus, BS = Brown Swiss, CR = Carora, HH = Hereford, HO = Holstein, JE = Jersey, SE = Senepol
b M = male, F = Female
c Weaver phenotype: CW = weaver affected, W = progeny confirmed carrier, W^ = genetic test identified carrier, TW^ = genetic test identified non-carrier
d Indivudual part of sequenced DNA pool and / or analysis
e Genotyped for SNP assay
f Microsatellite gentic test used for diagnosis
g SNP assay used to genotype the individual
h Individual analysed in 1st or 2nd GWAS
