# Supplementary material for: Fine Mapping for Weaver Syndrome in Brown Swiss Cattle and the Identification of 41 Concordant Mutations across NRCAM, PNPLA8 and CTTNBP2
Source: PLoS One. 2013 Mar 20;8(3):e59251. doi: 10.1371/journal.pone.0059251 (PMC3603989; doi:10.1371/journal.pone.0059251)
Supplement: Table S2 — 140 SNP Weaver Haplotype. (XLSX) [file pone.0059251.s002.xlsx]

## Sheet: Table S2
Table S2. 140 SNP Weaver Haplotype
		Allelec
SNP_IDa	Posb	A	B
49310747	49310747	A	C
BTB-00180381	49318278	A	G
ARS-BFGL-NGS-110081	49318279	A	G
49323692	49323692	C	T
49331946	49331946	C	T
Hapmap46158-BTA-70371	49349707	A	T
Hapmap53745-rs29022883	49371108	A	G
49388225	49388225	A	C
49389293	49389293	C	T
49403179	49403179	C	G
BTA-94736-no-rs	49414060	A	G
ARS-BFGL-NGS-61023	49494267	A	G
49526344	49526344	C	T
UA-IFASA-8621	49535036	A	G
UA-IFASA-6205	49596104	A	C
ARS-BFGL-NGS-103863	49616352	A	G
49651768	49651768	A	G
49653001	49653001	C	T
49656945	49656945	C	T
49657798	49657798	A	G
Hapmap35076-BES8_Contig223_1291	49662153	A	G
49664852	49664852	C	T
49667361	49667361	C	T
49673503	49673503	C	T
49681169	49681169	C	T
49682552	49682552	A	G
49686038	49686038	A	G
49687224	49687224	G	T
49687585	49687585	C	T
49691015	49691015	G	T
49691127	49691127	C	-
49692015	49692015	C	T
49692485	49692485	G	T
BTA-70317-no-rs	49692660	A	C
49692825	49692825	C	T
49693121	49693121	C	T
49693140	49693140	G	T
49693164	49693164	A	T
49693178	49693178	A	C
49693265	49693265	A	G
49693284	49693284	A	G
49693601	49693601	C	T
49693913	49693913	A	C
49694977	49694977	A	G
49695504	49695504	A	G
49695952	49695952	C	T
49698002	49698002	C	T
49698436	49698436	C	T
49700154	49700154	A	G
49701106	49701106	C	T
49702287	49702287	C	T
49702494	49702494	A	G
49704844	49704844	A	G
49705951	49705951	A	G
49706022	49706022	C	T
49708283	49708283	C	T
49715678	49715678	C	T
49718641	49718641	C	T
Hapmap43020-BTA-70327	49738691	A	G
ARS-BFGL-NGS-14039	49800685	A	G
ARS-BFGL-NGS-26033	49807087	A	G
BTB-01669008	49824079	A	G
Hapmap44583-BTA-111987	49857470	A	G
49878773	49878773	C	T
49906971	49906971	G	T
UA-IFASA-7498	49907346	A	G
BTA-70335-no-rs	49957054	A	G
49959480	49959480	A	G
49976213	49976213	G	T
BTB-00180208	50001287	A	C
ARS-BFGL-NGS-110245	50093060	A	C
ARS-BFGL-NGS-110001	50168417	A	G
50223808	50223808	C	T
50274978	50274978	A	G
50298949	50298949	C	T
ARS-BFGL-NGS-114035	50300237	A	G
50312908	50312908	A	G
BTA-16657-no-rs	50322082	A	C
BTA-70313-no-rs	50328633	A	G
50333552	50333552	C	T
50360030	50360030	A	C
50366763	50366763	G	-
50367956	50367956	A	T
50369238	50369238	A	G
50393360	50393360	C	T
50398187	50398187	A	G
50398280	50398280	C	T
50402642	50402642	C	G
BTA-70321-no-rs	50404315	A	T
Hapmap54533-rs29013481	50412884	A	G
BTB-01287474	50417818	A	C
50455808	50455808	C	T
50472537	50472537	A	G
50475447	50475447	A	G
50481151	50481151	A	G
ARS-BFGL-NGS-9028	50516693	A	G
50534843	50534843	G	T
50541402	50541402	C	T
50543512	50543512	C	T
BTA-101318-no-rs	50547931	A	T
50552996	50552996	A	G
50553258	50553258	A	G
50554161	50554161	C	T
50557292	50557292	A	G
50557504	50557504	C	T
50561765	50561765	A	G
50564926	50564926	A	T
50567814	50567814	C	T
50608260	50608260	A	G
50644398	50644398	A	G
50675770	50675770	C	T
50705601	50705601	A	C
50705673	50705673	A	C
50728982	50728982	A	T
50741937	50741937	A	G
50752507	50752507	C	T
50755178	50755178	A	G
50757722	50757722	A	G
50758316	50758316	A	G
50759242	50759242	C	T
50769426	50769426	G	T
50772507	50772507	A	G
50772537	50772537	A	G
50774778	50774778	C	T
50774884	50774884	C	T
50775126	50775126	C	T
50779324	50779324	A	G
50790384	50790384	A	G
50796591	50796591	A	G
ARS-BFGL-NGS-27553	50811861	A	C
50858538	50858538	A	G
BTA-25507-no-rs	50926486	A	G
50929556	50929556	A	G
ARS-BFGL-NGS-12139	51047438	A	G
51077321	51077321	C	T
Hapmap54947-rs29009770	51146972	A	G
51216265	51216265	C	T
BTA-91631-no-rs	51330208	A	G
Hapmap55648-rs29025355	51370504	A	G
51387621	51387621	C	G
a SNP in order as they appear in haplotype on Table S4
