# Supplementary material for: Fine Mapping for Weaver Syndrome in Brown Swiss Cattle and the Identification of 41 Concordant Mutations across NRCAM, PNPLA8 and CTTNBP2
Source: PLoS One. 2013 Mar 20;8(3):e59251. doi: 10.1371/journal.pone.0059251 (PMC3603989; doi:10.1371/journal.pone.0059251)
Supplement: Table S3 — Target SNP genotpyes and pedigree information. (XLSX) [file pone.0059251.s003.xlsx]

## Sheet: Table S3
Table S3. Target SNP genotpyes and pedigree information
		Weaver Phenotypeb							SNP UMD3.1 Chromosome 4 positiong
Sample ID	Breeda	Reportedc	Dignostic SNPd	Call Rate	Sire_ID	Phenotypee	Dam_ID	Phenotypee	48007166	48232691	48337968	48402338	48486736	48512459	48615216	48622306	48732707	48735699	48901850	48947509	48955770	49037435	49114986	49138874	49244789	49247979	49258127	49290010	49310747	49323692	49331946	49388225	49389293	49403179	49526344	49651768	49653001	49656945	49657798	49664852	49667361	49673503	49681169	49682552	49686038	49687224	49687585	49691015	49691127
AN1	AN		TW^	0.992701					./.	G/A	G/G	C/C	T/T	C/C	T/T	A/A	T/T	C/C	T/T	C/C	C/T	A/A	C/T	G/G	A/A	G/T	C/C	G/G	C/C	C/C	T/T	C/C	T/C	C/G	T/T	A/A	C/C	C/C	G/G	C/C	C/C	C/C	T/T	A/A	A/A	T/T	C/C	G/G	C/C
AN2	AN		TW^	0.992701					./.	G/G	G/G	C/C	T/T	C/C	T/T	A/A	T/T	C/C	T/T	C/C	T/T	A/A	T/T	G/G	A/A	G/T	C/C	G/G	C/C	C/C	T/T	C/C	C/C	G/G	T/T	A/A	C/C	C/C	G/G	C/C	C/C	C/C	T/T	A/A	A/A	T/T	C/C	G/G	C/C
AN3	AN		TW^	0.992701					./.	G/G	G/G	C/C	T/T	C/C	C/T	C/A	A/T	C/T	T/T	C/C	T/T	A/A	T/T	G/G	A/A	G/T	C/C	G/G	C/C	C/C	T/T	C/C	C/C	G/G	T/T	A/A	C/C	C/C	G/G	C/C	C/C	C/C	T/T	A/A	A/A	T/T	C/C	G/G	C/C
AN4	AN		TW^	0.992701					./.	G/G	G/G	C/C	T/T	C/C	T/T	A/A	T/T	C/C	T/T	C/C	T/T	A/A	T/T	G/G	A/A	G/T	C/C	G/G	C/C	C/C	T/T	C/C	C/C	G/G	T/T	A/A	C/C	C/C	G/G	C/C	C/C	C/C	T/T	A/A	A/A	T/T	C/C	G/G	C/C
BS0027	BS	W^	TW^	0.620438	BS1417	W	BS1389	TW^	./.	G/G	G/G	./.	T/T	C/C	./.	./.	./.	C/C	./.	./.	T/T	A/A	T/T	G/G	./.	T/T	./.	G/T	C/C	C/T	T/C	A/A	C/C	G/G	./.	G/A	C/C	./.	./.	./.	./.	C/C	C/T	A/A	A/A	./.	./.	G/G	./.
BS0037	BS		TW^	0.992701	BS0441		BS0036		./.	G/G	G/G	C/C	T/T	C/C	T/T	A/A	T/T	C/C	T/T	C/C	T/T	A/A	T/T	G/G	A/A	G/T	C/C	G/G	C/A	C/C	T/T	C/A	T/C	G/G	T/T	A/A	C/C	C/C	G/G	C/C	C/C	C/C	T/T	A/A	A/A	T/T	C/C	G/G	C/C
BS0039	BS		TW^	1	BS0444		BS0038		./.	G/G	G/G	C/C	T/T	C/C	C/T	C/A	A/T	C/T	T/T	C/C	./.	A/A	T/T	G/G	A/A	G/T	C/C	G/G	C/A	C/C	T/T	C/A	T/C	C/G	T/T	A/A	C/C	C/C	G/G	C/C	C/C	C/C	T/T	A/A	A/A	T/T	C/C	G/G	C/C
BS0040	BS		TW^	1	BS0382		BS1011		./.	G/G	G/G	C/C	T/T	C/C	T/T	A/A	T/T	C/C	T/T	C/C	T/T	A/A	T/T	G/G	A/A	G/T	C/C	G/G	C/A	C/C	T/T	C/A	T/C	G/G	T/T	A/A	C/C	C/C	G/G	C/C	C/C	C/C	T/T	A/A	A/A	T/T	C/C	G/G	C/C
BS0041	BS		TW^	1	BS0382		BS1000		./.	G/G	G/G	C/C	T/T	C/C	T/T	A/A	T/T	C/C	T/T	C/C	T/T	A/A	C/C	G/G	A/A	G/T	C/C	G/G	A/A	C/C	T/T	C/A	T/C	G/G	T/T	A/A	C/C	C/C	G/G	C/C	C/C	C/C	T/T	A/A	A/A	T/T	C/C	G/G	C/C
BS0042	BS		TW^	1	BS0405	TW^	BS1056		./.	G/G	G/G	C/C	T/T	C/C	C/T	C/A	A/T	C/T	T/T	C/C	C/T	A/A	T/T	G/G	A/A	G/G	C/C	G/G	C/C	C/C	T/T	A/A	T/T	C/G	T/T	A/A	C/C	C/C	G/G	C/C	C/C	C/C	T/T	A/A	A/A	T/T	C/C	G/G	C/C
BS0043	BS		TW^	1	BS0410		BS0993		./.	G/G	G/G	C/C	T/T	C/C	T/T	A/A	T/T	C/C	T/T	C/C	T/T	A/A	T/T	G/G	A/A	G/T	C/C	G/G	C/A	C/C	T/T	C/C	C/C	G/G	T/T	A/A	C/C	C/C	G/G	C/C	C/C	C/C	T/T	A/A	A/A	T/T	C/C	G/G	C/C
BS0046	BS		TW^	0.963504	BS0491		BS1150		./.	G/G	G/G	C/C	T/T	C/C	C/C	C/C	A/A	T/T	T/T	C/C	C/C	A/A	T/T	G/G	A/A	G/G	C/C	G/G	C/C	C/C	T/T	A/A	./.	C/C	T/T	./.	C/C	C/C	G/G	C/C	C/C	C/C	T/T	A/A	A/A	T/T	C/C	G/G	C/C
BS0048	BS		TW^	1	BS0600		BS0047		./.	G/G	G/G	C/C	T/T	C/C	T/T	A/A	T/T	C/C	T/T	C/C	T/T	A/A	T/T	G/G	A/A	G/G	C/C	G/G	C/C	C/C	T/T	A/A	T/T	G/G	T/T	A/A	C/C	C/C	G/G	C/C	C/C	C/C	T/T	A/A	A/A	T/T	C/C	G/G	C/C
BS0049	BS		TW^	1	BS0531		BS0051		./.	G/G	G/G	C/C	T/T	C/C	T/T	A/A	T/T	C/C	T/T	C/C	./.	A/A	C/C	G/G	A/A	G/G	C/C	G/G	A/A	C/C	T/T	A/A	T/T	G/G	T/T	A/A	C/C	C/C	G/G	C/C	C/C	C/C	T/T	A/A	A/A	T/T	C/C	G/G	C/C
BS0050	BS		TW^	0.978102	BS0490		BS0045		./.	G/G	G/G	C/C	T/T	C/C	T/T	A/A	T/T	C/C	T/T	C/C	T/T	A/A	T/T	G/G	A/A	G/T	C/C	G/G	C/C	C/C	T/T	C/A	./.	G/G	T/T	A/A	C/C	C/C	G/G	C/C	C/C	C/C	T/T	A/A	A/A	T/T	C/C	G/G	C/C
BS0052	BS		TW^	1	BS0526		BS1167		./.	G/G	G/G	C/C	T/T	C/C	T/T	A/A	T/T	C/C	T/T	C/C	T/T	A/A	T/T	G/G	A/A	G/T	C/C	G/G	C/C	C/C	T/T	C/A	T/C	G/G	T/T	A/A	C/C	C/C	G/G	C/C	C/C	C/C	T/T	A/A	A/A	T/T	C/C	G/G	C/C
BS0054	BS	W	W	0.956204	BS0376		BS0233		./.	G/G	G/G	C/C	T/T	C/C	T/T	A/A	T/T	C/C	T/T	C/C	T/T	A/A	C/T	G/A	G/A	T/T	C/T	G/T	C/C	C/T	T/C	A/A	T/T	C/G	C/T	G/A	T/C	C/T	G/A	T/C	C/T	C/T	C/T	G/A	A/G	./.	C/T	G/T	C/C
BS0058	BS		TW^	1	BS0055		BS0056		./.	G/A	A/G	C/C	C/T	C/C	C/T	C/A	A/T	C/T	C/T	C/C	C/T	A/A	T/T	G/G	A/A	G/T	C/C	G/G	C/A	C/C	T/T	C/C	C/C	G/G	T/T	A/A	C/C	C/C	G/G	C/C	C/C	C/C	T/T	A/A	A/A	T/T	C/C	G/G	C/C
BS0059	BS	TW^	TW^	1	BS0069		BS0231		./.	G/G	G/G	C/C	T/T	C/C	T/T	A/A	T/T	C/C	T/T	C/C	./.	A/A	C/C	G/G	A/A	G/T	C/C	G/G	A/A	C/C	T/T	C/C	C/C	G/G	T/T	A/A	C/C	C/C	G/G	C/C	C/C	C/C	T/T	A/A	A/A	T/T	C/C	G/G	C/C
BS0060	BS		TW^	0.992701	BS0065		BS0067		./.	G/G	G/G	C/C	T/T	C/C	T/T	A/A	T/T	C/C	T/T	./.	T/T	A/A	T/T	G/G	A/A	G/T	C/C	G/G	C/A	C/C	T/T	C/C	C/C	G/G	T/T	A/A	C/C	C/C	G/G	C/C	C/C	C/C	T/T	A/A	A/A	T/T	C/C	G/G	C/C
BS0070	BS		W^	0.978102	BS1387	W^	BS1443		./.	G/A	A/G	C/C	C/T	C/C	C/T	C/A	A/T	C/T	C/T	./.	C/T	A/A	C/T	G/A	G/A	T/T	C/T	G/T	C/C	C/T	T/C	A/A	T/T	C/G	C/T	G/A	T/C	C/T	G/A	T/C	C/T	C/T	C/T	./.	A/G	G/T	C/T	G/T	C/C
BS0071	BS		TW^	0.992701	BS1387	W^	BS1440		./.	G/G	G/G	C/C	T/T	C/C	T/T	A/A	T/T	C/C	T/T	C/C	T/T	A/A	T/T	G/G	A/A	G/T	C/C	G/G	C/A	C/C	T/T	C/A	T/C	G/G	T/T	A/A	C/C	C/C	G/G	C/C	C/C	C/C	T/T	A/A	A/A	T/T	C/C	G/G	C/C
BS0072	BS	W^	W^	0.963504	BS1359		BS1470	W^	./.	G/G	G/G	C/C	T/T	C/C	C/T	C/A	A/T	C/T	T/T	C/C	C/T	A/A	C/T	G/A	G/A	T/T	C/T	G/T	C/C	C/T	T/C	A/A	T/T	C/C	C/T	G/A	T/C	C/T	G/A	T/C	C/T	C/T	C/T	G/A	A/G	./.	C/T	G/T	C/C
BS0073	BS		W^	0.985401	BS1288	W^	BS1471		./.	G/A	A/G	C/C	C/T	C/C	C/T	C/A	A/T	C/T	C/T	./.	C/T	A/A	C/T	G/A	G/A	T/T	C/T	G/T	C/A	C/T	T/C	C/A	T/C	C/G	C/T	G/A	T/C	C/T	G/A	T/C	C/T	C/T	C/T	G/A	A/G	./.	C/T	G/T	C/C
BS0074	BS		TW^	1	BS1461	W^	BS1483		./.	G/G	G/G	C/C	T/T	C/C	T/T	A/A	T/T	C/C	T/T	./.	T/T	A/A	T/T	G/G	A/A	G/T	C/C	G/G	C/A	C/C	T/T	C/A	T/C	G/G	T/T	A/A	C/C	C/C	G/G	C/C	C/C	C/C	T/T	A/A	A/A	T/T	C/C	G/G	C/C
BS0075	BS		TW^	1	BS1461	W^	BS0030		./.	G/G	G/G	C/C	T/T	C/C	C/T	C/A	A/T	C/T	T/T	C/C	T/T	A/A	T/T	G/G	A/A	G/T	C/C	G/G	C/C	C/C	T/T	C/A	T/C	G/G	T/T	A/A	C/C	C/C	G/G	C/C	C/C	C/C	T/T	A/A	A/A	T/T	C/C	G/G	C/C
BS0076	BS		W^	0.992701	BS1423		BS1395	TW^	./.	G/G	G/G	C/C	T/T	C/C	T/T	A/A	T/T	C/C	T/T	C/C	T/T	A/A	C/T	G/A	G/A	T/T	C/T	G/T	C/A	C/T	T/C	C/A	T/C	C/G	C/T	G/A	T/C	C/T	G/A	T/C	C/T	C/T	C/T	G/A	A/G	./.	C/T	G/T	C/C
BS0076	BS		W^	1	BS1423		BS1395	TW^	./.	G/G	G/G	C/C	T/T	C/C	T/T	A/A	T/T	C/C	T/T	C/C	T/T	A/A	C/T	G/A	G/A	T/T	C/T	G/T	C/A	C/T	T/C	C/A	T/C	C/G	C/T	G/A	T/C	C/T	G/A	T/C	C/T	C/T	C/T	G/A	A/G	G/T	C/T	G/T	C/C
BS0077	BS		W^	1	BS1325		BS1320	W^	./.	G/A	A/G	C/C	C/T	C/C	C/T	C/A	A/T	C/T	C/T	C/C	C/T	A/A	C/C	G/A	G/A	T/T	C/T	G/T	C/A	C/T	T/C	A/A	T/T	C/G	C/T	G/A	T/C	C/T	G/A	T/C	C/T	C/T	C/T	G/A	A/G	G/T	C/T	G/T	C/C
BS0078	BS		TW^	1	BS0248	W			./.	G/G	G/G	C/C	T/T	C/C	T/T	A/A	T/T	C/C	T/T	C/C	T/T	A/A	T/T	G/G	A/A	G/T	C/C	G/G	C/A	C/C	T/T	C/C	C/C	G/G	T/T	A/A	C/C	C/C	G/G	C/C	C/C	C/C	T/T	A/A	A/A	T/T	C/C	G/G	C/C
BS0079	BS		TW^	0.992701	BS0248	W			./.	G/G	G/G	C/C	T/T	C/C	T/T	A/A	T/T	C/C	T/T	C/C	T/T	A/A	T/T	G/G	A/A	G/T	C/C	G/G	C/A	C/C	T/T	C/C	C/C	G/G	T/T	A/A	C/C	C/C	G/G	C/C	C/C	C/C	T/T	A/A	A/A	T/T	C/C	G/G	C/C
BS0080	BS	TW^	TW^	1	BS1458	TW^	BS1320	W^	./.	G/G	G/G	C/C	T/T	C/C	T/T	A/A	T/T	C/C	T/T	C/C	T/T	A/A	C/C	G/G	G/A	G/G	C/T	G/G	A/A	C/C	T/T	C/A	T/C	G/G	T/T	A/A	C/C	C/C	G/G	C/C	C/C	C/C	T/T	A/A	A/A	T/T	C/C	G/G	C/C
BS0081	BS		W^	1	BS1461	W^	BS1309		./.	G/A	A/G	C/C	C/T	C/C	C/T	C/A	A/T	C/T	C/T	C/C	C/T	A/A	C/T	G/A	G/A	T/T	C/T	G/T	C/C	C/T	T/C	C/A	T/C	C/G	C/T	G/A	T/C	C/T	G/A	T/C	C/T	C/T	C/T	G/A	A/G	G/T	C/T	G/T	C/C
BS0082	BS		W^	0.985401	BS1461	W^	BS1309		./.	G/A	A/G	C/C	C/T	C/C	C/T	C/A	A/T	C/T	C/T	C/C	C/T	A/A	C/T	G/A	G/A	T/T	C/T	G/T	C/C	C/T	T/C	C/A	T/C	C/G	C/T	G/A	T/C	C/T	G/A	T/C	C/T	C/T	C/T	G/A	A/G	G/T	C/T	G/T	C/C
BS0083	BS	CW	CW	0.985401	BS0248	W	BS0002	W	./.	G/A	A/G	C/C	C/T	C/C	C/T	C/A	A/T	C/T	C/T	C/C	C/T	A/A	./.	A/A	G/G	T/T	T/T	T/T	C/C	T/T	C/C	A/A	T/T	C/C	C/C	G/G	T/T	T/T	A/A	T/T	T/T	T/T	C/C	G/G	G/G	G/G	T/T	T/T	./.
BS0084	BS		TW^	1	BS0248	W	BS1330		./.	G/G	G/G	C/C	T/T	C/C	C/T	C/A	A/T	C/T	T/T	C/C	C/T	A/A	T/T	G/G	A/A	G/G	C/C	G/G	C/C	C/C	T/T	A/A	T/T	C/G	T/T	A/A	C/C	C/C	G/G	C/C	C/C	C/C	T/T	A/A	A/A	T/T	C/C	G/G	C/C
BS0085	BS		TW^	1	BS1456	W^	BS1393		./.	G/G	G/G	C/C	T/T	C/C	C/T	C/A	A/T	C/T	T/T	./.	C/T	A/A	T/T	G/G	A/A	G/G	C/C	G/G	C/C	C/C	T/T	A/A	T/T	C/G	T/T	A/A	C/C	C/C	G/G	C/C	C/C	C/C	T/T	A/A	A/A	T/T	C/C	G/G	C/C
BS0086	BS		W^	0.992701	BS0248	W	BS1442		./.	G/G	G/G	C/C	T/T	C/C	T/T	A/A	T/T	C/C	T/T	C/C	T/T	A/A	./.	G/A	G/A	T/T	C/T	G/T	C/A	C/T	T/C	C/A	T/C	C/G	C/T	G/A	T/C	C/T	G/A	T/C	C/T	C/T	C/T	G/A	A/G	G/T	C/T	G/T	C/C
BS0087	BS		TW^	1	BS1456	W^	BS1409		./.	G/G	G/G	C/C	T/T	C/C	T/T	A/A	T/T	C/C	T/T	C/C	T/T	A/A	T/T	G/G	A/A	G/T	C/C	G/G	C/C	C/C	T/T	C/A	T/C	G/G	T/T	A/A	C/C	C/C	G/G	C/C	C/C	C/C	T/T	A/A	A/A	T/T	C/C	G/G	C/C
BS0088	BS		TW^	1	BS1410	W^	BS1343		./.	G/G	G/G	C/C	T/T	C/C	T/T	A/A	T/T	C/C	T/T	C/C	T/T	A/A	T/T	G/G	A/A	G/G	C/C	G/G	C/A	C/C	T/T	C/A	T/C	C/G	T/T	A/A	C/C	C/C	G/G	C/C	C/C	C/C	T/T	A/A	A/A	T/T	C/C	G/G	C/C
BS0089	BS		W^	0.992701	BS1488		BS1442		./.	G/A	A/G	C/C	C/C	C/C	C/C	C/C	A/A	T/T	C/C	C/C	C/C	A/A	C/C	G/A	G/G	T/T	T/T	G/T	C/C	C/T	T/C	C/A	T/C	C/G	C/T	G/A	T/C	C/T	G/A	T/C	C/T	C/T	C/T	G/A	A/G	./.	C/T	G/T	C/C
BS0090	BS		W^	0.978102	BS1461	W^	BS1403		./.	A/A	A/G	C/C	C/T	C/C	C/T	C/A	A/T	C/T	./.	C/C	C/T	A/A	./.	G/A	G/A	T/T	C/T	G/T	C/C	C/T	T/C	C/A	T/T	C/G	C/T	./.	T/T	C/T	G/A	T/C	C/T	C/T	C/T	G/A	A/G	G/T	C/T	G/T	C/C
BS0091	BS		W^	1	BS1461	W^	BS1307		./.	G/A	A/G	C/C	C/T	C/C	C/T	C/A	A/T	C/T	C/T	C/C	C/T	A/A	C/T	G/A	G/A	T/T	C/T	G/T	C/C	C/T	T/C	A/A	T/T	C/G	C/T	G/A	T/C	C/T	G/A	T/C	C/T	C/T	C/T	G/A	A/G	G/T	C/T	G/T	C/C
BS0092	BS		W^	0.970803	BS1351		BS1308	W^	./.	G/A	A/G	C/C	C/T	C/C	C/T	C/A	A/T	C/T	C/T	C/C	C/T	A/A	C/T	G/A	G/A	T/T	C/T	G/T	C/C	C/T	T/C	A/A	T/T	C/G	C/T	G/A	T/C	C/T	G/A	T/C	C/T	C/T	C/T	G/A	A/G	./.	C/T	G/T	C/C
BS0093	BS	TW^	TW^	0.89781	BS1381	W^	BS0013		./.	G/G	G/G	C/C	T/T	C/C	T/T	A/A	./.	C/C	./.	./.	T/T	A/A	T/T	G/G	A/A	G/G	./.	G/G	C/C	C/C	T/T	C/A	T/C	C/G	T/T	A/A	C/C	C/C	G/G	C/C	C/C	C/C	T/T	A/A	A/A	T/T	C/C	G/G	C/C
BS0094	BS	W^	W^	1	BS1286		BS0026	W^	./.	G/A	A/G	C/C	C/T	C/C	C/T	C/A	A/T	C/T	C/T	C/C	C/T	A/A	C/T	G/A	G/A	T/T	C/T	G/T	C/C	C/T	T/C	A/A	T/T	C/G	C/T	G/A	T/C	C/T	G/A	T/C	C/T	C/T	C/T	G/A	A/G	G/T	C/T	G/T	C/C
BS0095	BS		W^	0.861314	BS1425		BS1329		./.	G/A	A/G	C/C	C/T	C/C	./.	C/A	./.	C/T	./.	./.	C/T	A/A	C/T	G/A	G/A	T/T	C/T	G/T	C/C	C/T	./.	A/A	T/T	C/G	C/T	G/A	T/C	C/T	G/A	T/C	C/T	C/T	C/T	G/A	A/G	G/T	C/T	G/T	C/C
BS0096	BS	W^	W^	1	BS0247	W	BS1331		./.	G/A	A/G	C/C	C/T	C/C	C/T	C/A	A/T	C/T	C/T	C/C	C/T	A/A	C/C	G/A	G/A	T/T	C/T	G/T	C/A	C/T	T/C	C/A	T/C	C/G	C/T	G/A	T/C	C/T	G/A	T/C	C/T	C/T	C/T	G/A	A/G	G/T	C/T	G/T	C/C
BS0097	BS	W^	W^	0.934307	BS0032	W	BS1321		./.	G/G	G/G	C/C	T/T	C/C	./.	./.	T/T	C/C	T/T	C/C	T/T	A/A	C/C	G/A	G/A	T/T	C/T	G/T	./.	C/T	T/C	./.	./.	C/G	C/T	G/A	T/C	C/T	G/A	T/C	C/T	C/T	C/T	G/A	./.	G/T	C/T	G/T	C/C
BS0098	BS	W^	W^	1	BS0032	W	BS1321		./.	G/G	G/G	C/C	T/T	C/C	T/T	A/A	T/T	C/C	T/T	C/C	T/T	A/A	C/C	G/A	G/A	T/T	C/T	G/T	C/A	C/T	T/C	A/A	T/T	C/G	C/T	G/A	T/C	C/T	G/A	T/C	C/T	C/T	C/T	G/A	A/G	G/T	C/T	G/T	C/C
BS0099	BS	W^	W^	0.978102	BS0247	W	BS1350		./.	G/A	A/G	C/C	C/T	C/C	C/T	C/A	A/T	C/T	C/T	C/C	C/T	A/A	C/T	G/A	G/A	T/T	C/T	G/T	C/C	C/T	T/C	C/A	T/C	C/G	C/T	./.	T/C	C/T	G/A	T/C	C/T	C/T	C/T	G/A	A/G	G/T	C/T	G/T	C/C
BS0100	BS		TW^	1	BS1405		BS1342		./.	G/G	G/G	C/C	T/T	C/C	T/T	A/A	T/T	C/C	T/T	C/C	T/T	A/A	./.	G/G	A/A	G/T	C/C	G/G	A/A	C/C	T/T	C/A	T/C	G/G	T/T	A/A	C/C	C/C	G/G	C/C	C/C	C/C	T/T	A/A	A/A	T/T	C/C	G/G	C/C
BS0101	BS		W^	1	BS0248	W	BS1449		./.	G/G	G/G	C/C	T/T	C/C	T/T	A/A	T/T	C/C	T/T	C/C	T/T	A/A	C/T	G/A	G/A	T/T	C/T	G/T	C/C	C/T	T/C	A/A	T/T	C/G	C/T	G/A	T/C	C/T	G/A	T/C	C/T	C/T	C/T	G/A	A/G	G/T	C/T	G/T	C/C
BS0102	BS		TW^	1	BS1488		BS1500		./.	G/G	G/G	C/C	T/T	C/C	T/T	A/A	T/T	C/C	T/T	C/C	T/T	A/A	T/T	G/G	A/A	G/T	C/C	G/G	C/A	C/C	T/T	C/C	C/C	G/G	T/T	A/A	C/C	C/C	G/G	C/C	C/C	C/C	T/T	A/A	A/A	T/T	C/C	G/G	C/C
BS0103	BS		W^	1	BS1305		BS1439		./.	G/G	G/G	C/C	T/T	C/C	T/T	A/A	T/T	C/C	T/T	C/C	T/T	A/A	./.	G/A	G/A	T/T	C/T	G/T	C/A	C/T	T/C	C/A	T/C	C/G	C/T	G/A	T/C	C/T	G/A	T/C	C/T	C/T	C/T	G/A	A/G	G/T	C/T	G/T	C/C
BS0104	BS		TW^	0.985401	BS1452		BS1373		./.	G/G	G/G	C/C	T/T	C/C	T/T	A/A	T/T	C/C	T/T	./.	C/T	A/A	T/T	G/G	A/A	G/T	C/C	G/G	C/A	C/C	T/T	C/C	C/C	G/G	T/T	A/A	C/C	C/C	G/G	C/C	C/C	C/C	T/T	A/A	A/A	T/T	C/C	G/G	C/C
BS0105	BS		W^	1	BS0247	W	BS1438		./.	G/A	A/G	C/C	C/T	C/C	C/C	C/C	A/A	T/T	C/T	C/C	C/C	A/A	C/T	G/A	G/A	T/T	C/T	G/T	C/C	C/T	T/C	A/A	T/T	C/C	C/T	G/A	T/C	C/T	G/A	T/C	C/T	C/T	C/T	G/A	A/G	G/T	C/T	G/T	C/C
BS0106	BS		TW^	1	BS1488		BS1437		./.	G/G	G/G	C/C	C/T	C/C	C/T	C/A	A/T	C/T	C/T	C/C	C/T	A/A	./.	G/G	G/A	G/T	C/T	G/G	C/C	C/C	T/T	C/C	C/C	G/G	T/T	A/A	C/C	C/C	G/G	C/C	C/C	C/C	T/T	A/A	A/A	T/T	C/C	G/G	C/C
BS0107	BS		TW^	1	BS1488		BS1333		./.	G/G	G/G	C/C	T/T	C/C	T/T	A/A	T/T	C/C	T/T	C/C	T/T	A/A	T/T	G/G	A/A	G/T	C/C	G/G	C/C	C/C	T/T	C/A	T/C	G/G	T/T	A/A	C/C	C/C	G/G	C/C	C/C	C/C	T/T	A/A	A/A	T/T	C/C	G/G	C/C
BS0108	BS		TW^	0.781022	BS1488		BS1392		./.	./.	G/G	C/C	./.	./.	T/T	A/A	T/T	C/C	T/T	./.	T/T	A/A	./.	G/G	./.	G/T	C/T	G/G	./.	C/C	T/T	./.	T/C	G/G	./.	A/A	C/C	C/C	G/G	C/C	./.	./.	T/T	A/A	A/A	T/T	C/C	G/G	C/C
BS0109	BS		W^	0.992701	BS1387	W^	BS0018		./.	G/A	A/G	C/C	C/T	C/C	C/T	C/A	A/T	C/T	C/T	C/C	C/T	A/A	C/C	G/A	G/A	T/T	C/T	G/T	C/A	C/T	T/C	C/A	T/C	C/G	C/T	G/A	T/C	C/T	G/A	T/C	C/T	C/T	C/T	G/A	A/G	G/T	C/T	G/T	C/C
BS0110	BS		W^	1	BS0248	W	BS1312		./.	G/G	G/G	C/C	T/T	C/C	T/T	A/A	T/T	C/C	T/T	C/C	T/T	A/A	C/T	G/A	G/A	T/T	C/T	G/T	C/C	C/T	T/C	A/A	T/T	C/G	C/T	G/A	T/C	C/T	G/A	T/C	C/T	C/T	C/T	G/A	A/G	G/T	C/T	G/T	C/C
BS0111	BS		W^	0.985401	BS0248	W	BS0033		./.	G/G	G/G	C/C	T/T	C/C	T/T	A/A	T/T	C/C	T/T	C/C	T/T	A/A	C/C	G/A	G/A	T/T	C/T	G/T	./.	C/T	T/C	A/A	T/T	C/G	C/T	G/A	T/C	C/T	G/A	T/C	C/T	C/T	C/T	G/A	A/G	G/T	C/T	G/T	C/C
BS0112	BS		W^	1	BS1456	W^	BS1482		./.	G/G	G/G	C/C	T/T	C/C	T/T	A/A	T/T	C/C	T/T	C/C	T/T	A/A	C/T	G/A	G/A	T/T	C/T	G/T	C/A	C/T	T/C	C/A	T/C	C/G	C/T	G/A	T/C	C/T	G/A	T/C	C/T	C/T	C/T	G/A	A/G	G/T	C/T	G/T	C/C
BS0113	BS		W^	1	BS1456	W^	BS1372		./.	G/G	G/G	C/C	T/T	C/C	T/T	A/A	T/T	C/C	T/T	C/C	T/T	A/A	C/T	G/A	G/A	T/T	C/T	G/T	C/A	C/T	T/C	C/A	T/C	C/G	C/T	G/A	T/C	C/T	G/A	T/C	C/T	C/T	C/T	G/A	A/G	G/T	C/T	G/T	C/C
BS0114	BS		TW^	0.992701	BS0185	W^	BS1322		./.	G/G	G/G	C/C	T/T	C/C	T/T	A/A	T/T	C/C	T/T	C/C	T/T	A/A	T/T	G/G	A/A	G/T	C/C	G/G	C/A	C/C	T/T	C/A	T/C	G/G	T/T	A/A	C/C	C/C	G/G	C/C	C/C	C/C	T/T	A/A	A/A	T/T	C/C	G/G	C/C
BS0115	BS		TW^	0.963504	BS0248	W	BS1396		./.	G/G	G/G	C/C	T/T	C/C	T/T	A/A	T/T	C/C	T/T	C/C	T/T	A/A	T/T	G/G	A/A	G/G	C/C	G/G	C/C	C/C	T/T	A/A	T/T	G/G	T/T	A/A	C/C	C/C	G/G	C/C	C/C	C/C	T/T	A/A	A/A	T/T	C/C	G/G	C/C
BS0116	BS		TW^	0.978102	BS1488		BS1371		./.	G/G	G/G	C/C	C/T	C/C	C/T	C/A	A/T	C/T	C/T	./.	C/T	A/A	./.	G/G	G/A	G/T	C/T	G/G	C/C	C/C	T/T	C/C	C/C	G/G	T/T	A/A	C/C	C/C	G/G	C/C	C/C	C/C	T/T	A/A	A/A	T/T	C/C	G/G	C/C
BS0117	BS		TW^	1	BS0185	W^	BS1352		./.	G/G	G/G	C/C	T/T	C/C	T/T	A/A	T/T	C/C	T/T	C/C	T/T	A/A	T/T	G/G	A/A	G/T	C/C	G/G	C/A	C/C	T/T	C/C	C/C	C/G	T/T	A/A	C/C	C/C	G/G	C/C	C/C	C/C	T/T	A/A	A/A	T/T	C/C	G/G	C/C
BS0118	BS		CW	0.985401	BS0248	W	BS1315		./.	G/G	G/G	C/C	T/T	C/C	T/T	A/A	T/T	C/C	T/T	C/C	T/T	A/A	C/C	A/A	G/G	T/T	T/T	T/T	C/C	T/T	C/C	A/A	T/T	C/C	C/C	G/G	T/T	T/T	A/A	T/T	T/T	T/T	C/C	G/G	G/G	G/G	T/T	T/T	./.
BS0119	BS		TW^	0.452555	BS1456	W^	BS1441		./.	G/G	G/G	C/C	./.	./.	./.	./.	./.	./.	./.	./.	C/T	A/A	./.	./.	./.	G/G	./.	G/G	./.	./.	./.	./.	./.	./.	T/T	./.	C/C	C/C	G/G	C/C	./.	C/C	./.	A/A	./.	T/T	C/C	G/G	./.
BS0120	BS		TW^	1	BS0185	W^	BS1498		./.	G/G	G/G	C/C	T/T	C/C	T/T	A/A	T/T	C/C	T/T	C/C	T/T	A/A	C/T	G/G	G/A	G/G	C/T	G/G	C/C	C/C	T/T	C/A	T/C	G/G	T/T	A/A	C/C	C/C	G/G	C/C	C/C	C/C	T/T	A/A	A/A	T/T	C/C	G/G	C/C
BS0121	BS		W^	0.985401	BS1488		BS0029		./.	G/A	A/G	C/C	C/T	C/C	C/T	C/A	A/T	C/T	C/T	C/C	C/T	A/A	C/T	G/A	G/A	T/T	C/T	G/T	C/C	C/T	T/C	A/A	T/T	C/G	C/T	G/A	T/C	C/T	G/A	T/C	C/T	C/T	C/T	G/A	A/G	G/T	C/T	G/T	C/C
BS0122	BS		W^	1	BS0248	W	BS1396		./.	G/G	G/G	C/C	T/T	C/C	T/T	A/A	T/T	C/C	T/T	C/C	T/T	A/A	./.	G/A	G/A	T/T	C/T	G/T	C/C	C/T	T/C	A/A	T/T	C/G	C/T	G/A	T/C	C/T	G/A	T/C	C/T	C/T	C/T	G/A	A/G	G/T	C/T	G/T	C/C
BS0123	BS		TW^	1	BS0248	W	BS1332		./.	G/G	G/G	C/C	C/T	C/C	C/T	C/A	A/T	C/T	C/T	C/C	C/T	A/A	C/T	G/G	G/A	G/G	C/T	G/G	C/C	C/C	T/T	C/A	T/C	G/G	T/T	A/A	C/C	C/C	G/G	C/C	C/C	C/C	T/T	A/A	A/A	T/T	C/C	G/G	C/C
BS0124	BS		TW^	0.890511	BS1491	W^	BS0009		./.	G/A	G/G	C/C	T/T	C/C	T/T	A/A	T/T	C/C	T/T	./.	T/T	A/A	C/T	G/G	G/A	G/T	C/T	G/G	C/A	C/C	T/T	C/A	T/C	G/G	./.	./.	C/C	C/C	G/G	C/C	C/C	C/C	T/T	A/A	A/A	T/T	C/C	G/G	C/C
BS0125	BS		TW^	1	BS1451	W^	BS1428		./.	G/G	G/G	C/C	T/T	C/C	T/T	A/A	T/T	C/C	T/T	C/C	T/T	A/A	./.	G/G	A/A	G/G	C/C	G/G	C/A	C/C	T/T	A/A	T/T	G/G	T/T	A/A	C/C	C/C	G/G	C/C	C/C	C/C	T/T	A/A	A/A	T/T	C/C	G/G	C/C
BS0126	BS		W^	0.970803	BS1491	W^	BS1445		./.	G/A	A/G	C/C	C/T	C/C	C/T	./.	A/T	C/T	C/T	C/C	C/T	A/A	./.	G/A	G/A	T/T	C/T	G/T	C/C	C/T	T/C	C/A	T/C	C/G	C/T	G/A	T/C	C/T	G/A	T/C	C/T	C/T	C/T	G/A	A/G	./.	C/T	G/T	C/C
BS0127	BS		W^	0.963504	BS0247	W	BS1311		./.	G/G	G/G	C/C	T/T	C/C	./.	A/A	T/T	C/C	T/T	C/C	T/T	A/A	C/T	G/G	G/G	T/T	T/T	./.	C/C	T/T	C/C	C/A	T/C	C/C	C/T	./.	T/C	C/T	G/A	T/C	C/T	C/T	C/T	G/A	A/G	G/T	C/T	G/T	C/C
BS0128	BS	W^	W^	1	BS1289		BS1349	W^	./.	G/A	A/G	C/C	C/T	C/C	C/T	C/A	A/T	C/T	C/T	C/C	C/T	A/A	C/T	A/A	G/G	T/T	T/T	T/T	C/C	T/T	C/C	A/A	T/T	C/C	C/C	G/A	T/C	C/T	G/A	T/C	C/T	C/T	C/T	G/A	A/G	G/T	C/T	G/T	C/C
BS0129	BS		CW	0.941606	BS1381	W^	BS1372		./.	G/A	A/A	C/C	C/C	C/C	C/C	C/C	A/A	T/T	./.	./.	C/C	A/A	C/C	A/A	G/G	T/T	T/T	T/T	C/C	T/T	C/C	A/A	T/T	C/C	C/C	G/G	T/T	T/T	A/A	T/T	T/T	T/T	C/C	G/G	G/G	./.	T/T	T/T	C/C
BS0130	BS		W^	0.992701	BS1381	W^	BS0011		./.	G/A	A/G	C/C	C/T	C/C	C/T	C/A	A/T	C/T	C/T	C/C	C/T	A/A	C/T	G/A	G/A	T/T	C/T	G/T	C/C	C/T	T/C	A/A	T/T	C/G	C/T	./.	T/C	C/T	G/A	T/C	C/T	C/T	C/T	G/A	A/G	G/T	C/T	G/T	C/C
BS0131	BS		TW^	1	BS0016	W^	BS1402		./.	G/G	G/G	C/C	T/T	C/C	T/T	A/A	T/T	C/C	T/T	C/C	T/T	A/A	C/T	G/G	A/A	G/G	C/C	G/G	C/A	C/C	T/T	C/C	C/C	G/G	T/T	A/A	C/C	C/C	G/G	C/C	C/C	C/C	T/T	A/A	A/A	T/T	C/C	G/G	C/C
BS0132	BS		TW^	1	BS1461	W^	BS1402		./.	G/G	G/G	C/C	T/T	C/C	T/T	A/A	T/T	C/C	T/T	C/C	T/T	A/A	C/T	G/G	A/A	G/T	C/C	G/G	C/A	C/C	T/T	A/A	T/T	G/G	T/T	A/A	C/C	C/C	G/G	C/C	C/C	C/C	T/T	A/A	A/A	T/T	C/C	G/G	C/C
BS0133	BS		W^	0.992701	BS1461	W^	BS1341		./.	G/A	A/G	C/C	C/T	C/C	C/T	C/A	A/T	C/T	C/T	C/C	C/T	A/A	C/C	G/A	G/A	T/T	C/T	G/T	C/A	C/T	T/C	A/A	T/T	C/G	C/T	G/A	T/C	C/T	G/A	T/C	C/T	C/T	C/T	G/A	A/G	G/T	C/T	G/T	C/C
BS0134	BS		TW^	1	BS1461	W^	BS0034		./.	G/G	G/G	C/C	T/T	C/C	T/T	A/A	T/T	C/C	T/T	C/C	T/T	A/A	T/T	G/G	A/A	G/T	C/C	G/G	C/A	C/C	T/T	C/A	T/C	G/G	T/T	A/A	C/C	C/C	G/G	C/C	C/C	C/C	T/T	A/A	A/A	T/T	C/C	G/G	C/C
BS0135	BS		TW^	0.970803	BS0016	W^	BS1336		./.	G/G	G/G	C/C	T/T	C/C	T/T	A/A	T/T	C/C	T/T	C/C	T/T	A/A	C/C	G/G	A/A	G/G	C/C	G/G	./.	C/C	T/T	C/A	T/C	G/G	T/T	A/A	C/C	C/C	G/G	C/C	C/C	C/C	T/T	A/A	A/A	T/T	C/C	G/G	C/C
BS0136	BS		TW^	1	BS0016	W^	BS0007		./.	G/G	G/G	C/C	T/T	C/C	C/T	C/A	A/T	C/T	T/T	C/C	C/T	A/A	T/T	G/G	A/A	G/G	C/C	G/G	C/A	C/C	T/T	C/A	T/C	C/G	T/T	A/A	C/C	C/C	G/G	C/C	C/C	C/C	T/T	A/A	A/A	T/T	C/C	G/G	C/C
BS0137	BS		W^	1	BS1461	W^	BS1346		./.	G/A	A/G	C/C	C/T	C/C	C/T	C/A	A/T	C/T	C/T	C/C	C/T	A/A	C/T	G/A	G/G	T/T	T/T	G/T	C/C	C/T	T/C	A/A	T/T	C/G	C/T	G/A	T/C	C/T	G/A	T/C	C/T	C/T	C/T	G/A	A/G	G/T	C/T	G/T	C/C
BS0138	BS		TW^	1	BS1410	W^	BS1354		./.	G/A	G/G	C/C	T/T	C/C	T/T	A/A	T/T	C/C	T/T	C/C	T/T	A/A	T/T	G/G	G/A	G/G	C/T	G/G	A/A	C/C	T/T	C/A	T/C	C/G	T/T	A/A	C/C	C/C	G/G	C/C	C/C	C/C	T/T	A/A	A/A	T/T	C/C	G/G	C/C
BS0139	BS		TW^	0.978102	BS0016	W^	BS1477		./.	G/G	G/G	C/C	T/T	C/C	T/T	A/A	./.	C/C	./.	C/C	T/T	A/A	T/T	G/G	A/A	G/T	C/C	G/G	C/A	C/C	T/T	C/C	C/C	G/G	T/T	A/A	C/C	C/C	G/G	C/C	C/C	C/C	T/T	A/A	A/A	T/T	C/C	G/G	C/C
BS0140	BS		TW^	1	BS0010		BS1349	W^	./.	G/G	G/G	C/C	T/T	C/C	C/T	C/A	A/T	C/T	T/T	./.	C/T	A/A	T/T	G/G	A/A	G/T	C/C	G/G	C/C	C/C	T/T	C/A	T/C	C/G	T/T	A/A	C/C	C/C	G/G	C/C	C/C	C/C	T/T	A/A	A/A	T/T	C/C	G/G	C/C
BS0141	BS		W^	1	BS1356	W^	BS1347		./.	G/A	A/G	C/C	C/T	C/C	C/T	C/A	A/T	C/T	C/T	C/C	C/T	A/A	C/T	G/A	G/A	T/T	C/T	G/T	C/A	C/T	T/C	C/A	T/C	C/G	C/T	G/A	T/C	C/T	G/A	T/C	C/T	C/T	C/T	G/A	A/G	G/T	C/T	G/T	C/C
BS0142	BS		TW^	0.919708	BS1381	W^	BS0014		./.	G/G	G/G	C/C	T/T	C/C	T/T	A/A	T/T	C/C	T/T	./.	T/T	A/A	C/T	G/G	A/A	G/T	C/C	G/G	C/A	C/C	T/T	C/C	C/C	C/G	T/T	A/A	C/C	C/C	G/G	C/C	C/C	C/C	T/T	A/A	A/A	T/T	C/C	G/G	C/C
BS0143	BS	W^	W^	1	BS1420		BS1435	W^	./.	G/G	G/G	C/C	T/T	C/C	T/T	A/A	T/T	C/C	T/T	C/C	T/T	A/A	C/T	G/A	G/A	T/T	C/T	G/T	C/A	C/T	T/C	C/A	T/C	C/G	C/T	G/A	T/C	C/T	G/A	T/C	C/T	C/T	C/T	G/A	A/G	G/T	C/T	G/T	C/C
BS0144	BS		TW^	0.978102	BS1461	W^	BS1374		./.	G/G	G/G	C/C	T/T	C/C	T/T	A/A	T/T	C/C	T/T	C/C	T/T	A/A	T/T	G/G	A/A	G/G	C/C	G/G	C/A	C/C	T/T	C/A	T/C	G/G	T/T	A/A	C/C	C/C	G/G	C/C	C/C	C/C	T/T	A/A	A/A	T/T	C/C	G/G	C/C
BS0145	BS		W^	0.992701	BS1491	W^	BS1370		./.	G/A	A/G	C/C	C/T	C/C	C/C	C/C	A/A	T/T	C/T	C/C	C/C	A/A	C/T	G/A	G/A	T/T	C/T	G/T	C/C	C/T	T/C	A/A	T/T	C/C	C/T	G/A	T/C	C/T	G/A	T/C	C/T	C/T	C/T	G/A	A/G	G/T	C/T	G/T	C/C
BS0146	BS			1	BS0185	W^	BS1334		./.	G/A	A/G	C/C	C/T	C/C	C/T	C/A	A/T	C/T	C/T	C/C	C/T	A/A	C/T	G/A	G/A	T/T	C/T	G/T	C/A	C/T	T/C	C/A	T/C	C/G	C/T	G/A	T/C	C/T	G/A	T/C	C/T	C/T	C/T	G/A	A/G	G/T	C/T	G/T	C/C
BS0147	BS	W^	TW^	1	BS1286		BS1345	W^	./.	G/G	G/G	C/C	T/T	C/C	T/T	A/A	T/T	C/C	T/T	C/C	T/T	A/A	T/T	G/G	A/A	G/G	C/C	G/G	C/C	C/C	T/T	A/A	T/T	G/G	T/T	A/A	C/C	C/C	G/G	C/C	C/C	C/C	T/T	A/A	A/A	T/T	C/C	G/G	C/C
BS0148	BS		W^	0.970803	BS1461	W^	BS1338		./.	A/A	A/G	C/C	C/T	C/C	C/T	C/A	A/T	C/T	C/T	C/C	C/T	A/A	C/C	G/A	G/G	T/T	T/T	G/T	C/A	C/T	T/C	A/A	T/T	C/G	C/T	G/A	T/C	C/T	G/A	T/C	C/T	C/T	C/T	G/A	A/G	G/T	C/T	G/T	C/C
BS0149	BS	W^	W^	0.722628	BS1457	TW^	BS0026	W^	./.	G/A	A/G	C/C	C/T	C/C	C/C	C/C	./.	T/T	./.	./.	C/C	A/A	C/T	./.	G/A	T/T	./.	G/T	C/C	C/T	./.	A/A	T/T	C/C	C/T	./.	T/C	C/T	G/A	T/C	C/T	C/T	C/T	./.	A/G	./.	C/T	G/T	C/C
BS0150	BS		W^	0.963504	BS1461	W^	BS0015		./.	A/A	A/G	C/C	C/T	C/C	C/T	C/A	A/T	C/T	C/T	C/C	C/T	A/A	./.	G/A	G/G	T/T	T/T	G/T	C/A	C/T	T/C	A/A	T/T	C/G	C/T	./.	T/C	C/T	G/A	T/C	C/T	C/T	C/T	G/A	A/G	G/T	C/T	G/T	C/C
BS0151	BS		W^	0.985401	BS1381	W^	BS1366		./.	G/G	G/G	C/C	C/T	C/C	C/C	C/C	A/A	T/T	C/T	C/C	C/C	A/A	C/T	G/A	G/A	T/T	C/T	G/T	C/C	C/T	T/C	A/A	T/T	C/C	C/T	G/A	T/C	C/T	G/A	T/C	C/T	C/T	C/T	G/A	A/G	G/T	C/T	G/T	C/C
BS0152	BS		TW^	0.759124	BS1491	W^	BS1390		./.	G/G	G/G	C/C	T/T	C/C	T/T	A/A	./.	C/C	./.	./.	T/T	A/A	T/T	G/G	A/A	G/T	./.	G/G	C/C	C/T	T/T	A/A	C/C	./.	T/T	A/A	C/C	C/C	G/G	C/C	C/C	C/C	T/T	A/A	./.	./.	C/C	G/G	C/C
BS0153	BS	W^	W^	0.532847	BS1314	TW^	BS0026	W^	./.	G/A	G/G	C/C	T/T	C/C	C/T	./.	./.	./.	./.	./.	C/T	A/A	C/C	./.	G/A	T/T	./.	./.	./.	C/T	T/C	C/C	C/C	./.	./.	./.	C/C	./.	./.	T/C	C/C	C/C	C/T	./.	./.	./.	C/T	G/G	./.
BS0154	BS		W^	0.978102	BS1286		BS0026	W^	./.	A/A	A/A	C/C	C/C	C/C	C/C	C/C	A/A	T/T	C/C	C/C	C/C	A/A	./.	G/A	G/A	T/T	C/T	G/T	C/C	C/T	T/C	C/A	T/C	C/G	C/T	./.	T/C	C/T	G/A	T/C	C/T	C/T	C/T	G/A	A/G	G/T	C/T	G/T	C/C
BS0155	BS		W^	1	BS1464		BS0026	W^	./.	G/A	A/G	C/C	C/T	C/C	C/T	C/A	A/T	C/T	C/T	C/C	C/T	A/A	C/T	G/A	G/A	T/T	C/T	G/T	C/C	C/T	T/C	A/A	T/T	C/G	C/T	G/A	T/C	C/T	G/A	T/C	C/T	C/T	C/T	G/A	A/G	G/T	C/T	G/T	C/C
BS0156	BS		TW^	1	BS1462		BS0026	W^	./.	G/G	G/G	C/C	T/T	C/C	C/T	C/A	A/T	C/T	T/T	./.	C/T	A/A	T/T	G/G	A/A	G/G	C/C	G/G	C/C	C/C	T/T	A/A	T/T	C/G	T/T	A/A	C/C	C/C	G/G	C/C	C/C	C/C	T/T	A/A	A/A	T/T	C/C	G/G	C/C
BS0157	BS		TW^	1	BS1464		BS0026	W^	./.	G/G	G/G	C/C	T/T	C/C	T/T	A/A	T/T	C/C	T/T	./.	T/T	A/A	T/T	G/G	A/A	G/T	C/C	G/G	C/A	C/C	T/T	C/A	T/C	G/G	T/T	A/A	C/C	C/C	G/G	C/C	C/C	C/C	T/T	A/A	A/A	T/T	C/C	G/G	C/C
BS0158	BS	CW	CW	0.978102	BS0247	W	BS0005		./.	./.	A/A	C/C	C/C	C/C	C/C	C/C	A/A	T/T	C/C	C/C	C/C	A/A	C/C	A/A	G/G	T/T	T/T	T/T	C/C	T/T	C/C	A/A	T/T	C/C	C/C	G/G	T/T	T/T	A/A	T/T	T/T	T/T	C/C	G/G	G/G	G/G	T/T	T/T	./.
BS0159	BS		W^	0.992701	BS1424		BS0001	W^	./.	G/G	G/G	C/C	T/T	C/C	T/T	A/A	T/T	C/C	T/T	C/C	T/T	A/A	C/T	G/A	G/A	T/T	C/T	G/T	C/C	C/T	T/C	C/A	T/C	C/G	C/T	G/A	T/C	C/T	G/A	T/C	C/T	C/T	C/T	G/A	A/G	G/T	C/T	G/T	C/C
BS0160	BS		TW^	1	BS1387	W^	BS1360		./.	G/G	G/G	C/C	T/T	C/C	T/T	A/A	T/T	C/C	T/T	C/C	T/T	A/A	C/C	G/G	A/A	G/G	C/C	G/G	C/A	C/C	T/T	A/A	T/T	G/G	T/T	A/A	C/C	C/C	G/G	C/C	C/C	C/C	T/T	A/A	A/A	T/T	C/C	G/G	C/C
BS0161	BS		TW^	0.978102	BS1488		BS0019		./.	G/G	G/G	C/C	T/T	C/C	T/T	A/A	T/T	C/C	T/T	C/C	T/T	A/A	T/T	G/G	A/A	G/T	C/C	G/G	C/C	C/C	T/T	C/A	T/C	G/G	T/T	A/A	C/C	C/C	G/G	C/C	C/C	C/C	T/T	A/A	A/A	T/T	C/C	G/G	C/C
BS0162	BS		TW^	0.985401	BS1381	W^	BS1287		./.	G/G	G/G	C/C	T/T	C/C	T/T	./.	T/T	C/C	T/T	./.	T/T	A/A	C/C	G/G	A/A	G/G	C/C	G/G	C/A	C/C	T/T	C/A	./.	C/G	T/T	A/A	C/C	C/C	G/G	C/C	C/C	C/C	T/T	A/A	A/A	T/T	C/C	G/G	C/C
BS0163	BS		W^	0.992701	BS1462		BS0026	W^	./.	G/A	A/G	C/C	C/T	C/C	C/C	C/C	A/A	T/T	C/T	C/C	C/C	A/A	C/T	G/A	G/A	T/T	C/T	G/T	C/C	C/T	T/C	A/A	T/T	C/C	C/T	G/A	T/C	C/T	G/A	T/C	./.	C/T	C/T	G/A	A/G	G/T	C/T	G/T	C/C
BS0164	BS		W^	0.992701	BS1387	W^	BS1444		./.	G/A	A/G	C/C	C/T	C/C	C/T	C/A	A/T	C/T	C/T	C/C	C/T	A/A	C/T	G/A	G/A	T/T	C/T	G/T	C/C	C/T	T/C	C/A	T/C	C/G	C/T	G/A	T/C	C/T	G/A	T/C	C/T	C/T	C/T	G/A	A/G	G/T	C/T	G/T	C/C
BS0165	BS		W^	0.671533	BS1387	W^	BS1368		./.	G/G	G/G	C/C	T/T	C/C	./.	A/A	T/T	C/C	./.	./.	T/T	A/A	./.	G/G	./.	T/T	C/T	G/T	./.	C/T	T/C	./.	./.	C/C	C/T	G/A	./.	C/C	G/G	./.	./.	./.	C/T	./.	A/G	./.	C/T	G/T	C/C
BS0166	BS		TW^	0.992701	BS0248	W	BS1306		./.	G/G	G/G	C/C	T/T	C/C	T/T	A/A	T/T	C/C	T/T	./.	T/T	A/A	T/T	G/G	A/A	G/T	C/C	G/G	C/A	C/C	T/T	C/C	C/C	G/G	T/T	A/A	C/C	C/C	G/G	C/C	C/C	C/C	T/T	A/A	A/A	T/T	C/C	G/G	C/C
BS0167	BS		TW^	0.992701	BS0638		BS0245		./.	G/G	G/G	C/C	T/T	C/C	C/T	C/A	A/T	C/T	T/T	C/C	C/T	A/A	T/T	G/G	A/A	G/G	C/C	G/G	C/C	./.	T/T	A/A	T/T	C/G	T/T	A/A	C/C	C/C	G/G	C/C	C/C	C/C	T/T	A/A	A/A	T/T	C/C	G/G	C/C
BS0168	BS		TW^	1	BS1418	W^	BS0031		./.	G/G	G/G	C/C	T/T	C/C	T/T	A/A	T/T	C/C	T/T	C/C	T/T	A/A	T/T	G/A	G/A	T/T	C/T	G/T	C/A	C/T	T/C	C/A	T/C	C/G	C/T	A/A	C/C	C/C	G/G	C/C	C/C	C/C	T/T	A/A	A/A	T/T	C/C	G/G	C/C
BS0169	BS		W^	0.934307	BS1488		BS0024		./.	G/A	A/G	C/C	C/T	C/C	C/T	C/A	A/T	C/T	C/T	C/C	C/T	A/A	./.	G/A	G/A	T/T	C/T	G/T	C/A	C/T	T/C	C/A	T/C	C/G	C/T	G/A	T/C	C/T	G/A	T/C	./.	./.	C/T	G/A	A/G	G/T	C/T	G/T	C/C
BS0170	BS		W^	0.905109	BS1461	W^	BS1402		./.	G/A	A/G	C/C	C/T	C/C	C/T	C/A	A/T	C/T	C/T	./.	C/T	A/A	C/T	G/A	G/A	T/T	./.	G/T	C/C	C/T	T/C	C/A	T/C	C/G	C/T	./.	T/C	C/T	G/A	T/C	C/T	C/T	C/T	G/A	A/G	G/T	C/T	G/T	C/C
BS0171	BS		TW^	1	BS1461	W^	BS1499		./.	G/G	G/G	C/C	T/T	C/C	C/T	C/A	A/T	C/T	T/T	C/C	C/T	A/A	T/T	G/G	A/A	G/G	C/C	G/G	C/C	C/C	T/T	A/A	T/T	C/G	T/T	A/A	C/C	C/C	G/G	C/C	C/C	C/C	T/T	A/A	A/A	T/T	C/C	G/G	C/C
BS0172	BS		W^	1	BS1361	W^	BS1432		./.	G/G	G/G	C/C	T/T	C/C	T/T	A/A	T/T	C/C	T/T	C/C	T/T	A/A	C/T	G/A	G/A	T/T	C/T	G/T	C/C	C/T	T/C	C/A	T/C	C/G	C/T	G/A	T/C	C/T	G/A	T/C	C/T	C/T	C/T	G/A	A/G	G/T	C/T	G/T	C/C
BS0173	BS	W^	W^	1	BS0247	W	BS1339		./.	G/A	A/G	C/C	C/T	C/C	C/T	C/A	A/T	C/T	C/T	C/C	C/T	A/A	C/C	G/A	G/A	T/T	C/T	G/T	C/A	C/T	T/C	A/A	T/T	C/G	C/T	G/A	T/C	C/T	G/A	T/C	C/T	C/T	C/T	G/A	A/G	G/T	C/T	G/T	C/C
BS0174	BS		TW^	1	BS0247	W	BS1394		./.	G/G	G/G	C/C	T/T	C/C	T/T	A/A	T/T	C/C	T/T	C/C	T/T	A/A	T/T	G/G	A/A	G/G	C/C	G/G	C/C	C/C	T/T	A/A	T/T	G/G	T/T	A/A	C/C	C/C	G/G	C/C	C/C	C/C	T/T	A/A	A/A	T/T	C/C	G/G	C/C
BS0175	BS		W^	1	BS1419	W^	BS1398		./.	G/G	G/G	C/C	T/T	C/C	T/T	A/A	T/T	C/C	T/T	C/C	T/T	A/A	C/T	G/A	G/A	T/T	C/T	G/T	C/C	C/T	T/C	A/A	T/T	C/G	C/T	G/A	T/C	C/T	G/A	T/C	C/T	C/T	C/T	G/A	A/G	G/T	C/T	G/T	C/C
BS0176	BS		W^	1	BS1461	W^	BS1473		./.	G/A	A/G	C/C	C/T	C/C	C/T	C/A	A/T	C/T	C/T	C/C	C/T	A/A	C/C	G/A	G/A	T/T	C/T	G/T	C/A	C/T	T/C	C/A	T/C	C/G	C/T	G/A	T/C	C/T	G/A	T/C	C/T	C/T	C/T	G/A	A/G	G/T	C/T	G/T	C/C
BS0177	BS	W^	W^	1	BS0247	W	BS1422		./.	G/A	A/G	C/C	C/T	C/C	C/C	C/C	A/A	T/T	C/T	C/C	C/C	A/A	C/T	G/A	G/A	T/T	C/T	G/T	C/C	C/T	T/C	A/A	T/T	C/C	C/T	G/A	T/C	C/T	G/A	T/C	C/T	C/T	C/T	G/A	A/G	G/T	C/T	G/T	C/C
BS0178	BS		TW^	0.992701	BS0247	W	BS1385		./.	G/G	G/G	C/C	T/T	C/C	T/T	A/A	T/T	C/C	T/T	./.	T/T	A/A	T/T	G/G	A/A	G/G	C/C	G/G	C/C	./.	T/T	A/A	T/T	G/G	T/T	A/A	C/C	C/C	G/G	C/C	C/C	C/C	T/T	A/A	A/A	T/T	C/C	G/G	C/C
BS0179	BS		W^	0.948905	BS0247	W	BS1375		./.	G/A	A/G	C/C	C/T	C/C	C/T	C/A	./.	C/T	./.	./.	C/T	A/A	C/T	G/A	G/A	T/T	C/T	G/T	C/A	C/T	T/C	C/A	T/C	C/G	C/T	G/A	T/C	C/T	G/A	T/C	C/T	C/T	C/T	G/A	A/G	G/T	C/T	G/T	C/C
BS0180	BS		TW^	0.89781	BS1387	W^	BS1481		./.	G/G	G/G	C/C	T/T	C/C	C/T	C/A	./.	./.	T/T	C/C	C/T	A/A	T/T	G/G	./.	G/T	./.	G/G	./.	C/C	T/T	A/A	./.	C/G	T/T	./.	C/C	C/C	G/G	C/C	C/C	C/C	T/T	A/A	A/A	T/T	C/C	G/G	C/C
BS0181	BS		W^	0.970803	BS0247	W	BS1404		./.	G/A	A/G	C/C	C/T	C/C	C/T	C/A	A/T	C/T	C/T	C/C	C/T	A/A	./.	G/A	G/A	T/T	C/T	G/T	C/A	C/T	T/C	C/A	T/C	C/G	C/T	G/A	T/C	C/T	G/A	T/C	C/T	C/T	C/T	G/A	A/G	./.	C/T	G/T	C/C
BS0182	BS		W^	0.985401	BS0247	W	BS1377		./.	G/A	A/G	C/C	C/T	C/C	C/T	C/A	A/T	C/T	C/T	C/C	C/T	A/A	C/C	G/A	G/A	T/T	C/T	./.	C/A	C/T	T/C	A/A	T/T	C/G	C/T	G/A	T/C	C/T	G/A	T/C	C/T	C/T	C/T	G/A	A/G	G/T	C/T	G/T	C/C
BS0183	BS	W^	W^	1	BS1326		BS1301	W^	./.	G/G	G/G	C/C	T/T	C/C	T/T	A/A	T/T	C/C	T/T	C/C	T/T	A/A	C/T	G/A	G/A	T/T	C/T	G/T	C/C	C/T	T/C	A/A	T/T	C/G	C/T	G/A	T/C	C/T	G/A	T/C	C/T	C/T	C/T	G/A	A/G	G/T	C/T	G/T	C/C
BS0184	BS		W^	0.992701	BS1450		BS1303		./.	G/G	G/G	C/C	T/T	C/C	T/T	A/A	T/T	C/C	T/T	C/C	T/T	A/A	C/T	G/A	G/A	T/T	C/T	G/T	C/C	C/T	T/C	A/A	T/T	C/G	C/T	G/A	T/C	C/T	G/A	T/C	C/T	C/T	C/T	G/A	A/G	G/T	C/T	G/T	C/C
BS0185	BS	W^	TW^	1	BS0376		BS0068	W^	./.	G/G	G/G	C/C	T/T	C/C	T/T	A/A	T/T	C/C	T/T	C/C	T/T	A/A	T/T	G/G	A/A	G/T	C/C	G/G	C/A	C/C	T/T	C/A	T/C	G/G	T/T	A/A	C/C	C/C	G/G	C/C	C/C	C/C	T/T	A/A	A/A	T/T	C/C	G/G	C/C
BS0186	BS		TW^	0.970803	BS1454		BS1298		./.	G/G	G/G	C/C	T/T	C/C	T/T	A/A	T/T	C/C	./.	C/C	T/T	A/A	T/T	G/G	A/A	G/T	C/C	G/G	C/A	C/C	T/T	C/A	T/C	G/G	T/T	A/A	C/C	C/C	G/G	C/C	C/C	C/C	T/T	A/A	A/A	T/T	C/C	G/G	C/C
BS0187	BS	W^	W^	0.992701	BS1427		BS1301	W^	./.	G/G	G/G	C/C	T/T	C/C	T/T	A/A	T/T	C/C	T/T	C/C	T/T	A/A	./.	G/A	G/A	T/T	C/T	G/T	C/C	C/T	T/C	A/A	T/T	C/G	C/T	G/A	T/C	C/T	G/A	T/C	C/T	C/T	C/T	G/A	A/G	G/T	C/T	G/T	C/C
BS0188	BS		TW^	1	BS0247	W	BS1307		./.	G/G	G/G	C/C	T/T	C/C	T/T	A/A	T/T	C/C	T/T	C/C	T/T	A/A	C/C	G/G	A/A	G/G	C/C	G/G	C/A	C/C	T/T	A/A	T/T	G/G	T/T	A/A	C/C	C/C	G/G	C/C	C/C	C/C	T/T	A/A	A/A	T/T	C/C	G/G	C/C
BS0189	BS	W^	W^	0.992701	BS1316	TW^	BS1291	W^	./.	G/G	G/G	C/C	T/T	C/C	T/T	A/A	T/T	C/C	T/T	C/C	T/T	A/A	C/T	G/A	G/A	T/T	C/T	G/T	C/C	C/T	T/C	A/A	T/T	C/G	C/T	G/A	T/C	C/T	G/A	T/C	C/T	C/T	C/T	G/A	A/G	G/T	C/T	G/T	C/C
BS0190	BS	W^	W^	1	BS1316	TW^	BS1290	W^	./.	G/G	G/G	C/C	T/T	C/C	T/T	A/A	T/T	C/C	T/T	C/C	T/T	A/A	C/T	G/A	G/A	T/T	C/T	G/T	C/A	C/T	T/C	C/A	T/C	C/G	C/T	G/A	T/C	C/T	G/A	T/C	C/T	C/T	C/T	G/A	A/G	G/T	C/T	G/T	C/C
BS0191	BS	W^	W^	1	BS1426		BS1294	W^	./.	G/G	G/G	C/C	T/T	C/C	T/T	A/A	T/T	C/C	T/T	C/C	T/T	A/A	C/C	G/A	G/A	T/T	C/T	G/T	C/A	C/T	T/C	C/A	T/C	C/G	C/T	G/A	T/C	C/T	G/A	T/C	C/T	C/T	C/T	G/A	A/G	G/T	C/T	G/T	C/C
BS0192	BS		W^	0.934307	BS1420		BS1292	W^	./.	G/G	G/G	C/C	T/T	C/C	T/T	A/A	T/T	C/C	T/T	C/C	T/T	A/A	C/T	G/A	G/A	T/T	C/T	G/T	C/C	C/T	T/C	C/A	./.	C/G	C/T	./.	T/C	C/T	G/A	T/C	C/T	C/T	C/T	G/A	A/G	G/T	C/T	G/T	C/C
BS0193	BS		TW^	1	BS1458	TW^	BS1467	W^	./.	G/G	G/G	C/C	T/T	C/C	T/T	A/A	T/T	C/C	T/T	C/C	T/T	A/A	./.	G/G	A/A	G/T	C/C	G/G	C/A	C/C	T/T	C/A	T/C	G/G	T/T	A/A	C/C	C/C	G/G	C/C	C/C	C/C	T/T	A/A	A/A	T/T	C/C	G/G	C/C
BS0194	CO	W^	W^	1	BS1417	W	BS1468		./.	G/G	G/G	C/C	T/T	C/C	T/T	A/A	T/T	C/C	T/T	C/C	T/T	A/A	C/T	G/A	G/A	T/T	C/T	G/T	C/C	C/T	T/C	A/A	T/T	C/G	C/T	G/A	T/C	C/T	G/A	T/C	C/T	C/T	C/T	G/A	A/G	G/T	C/T	G/T	C/C
BS0195	BS	W^	W^	1	BS1417	W	BS1380		./.	G/G	G/G	C/C	T/T	C/C	T/T	A/A	T/T	C/C	T/T	C/C	T/T	A/A	C/T	G/A	G/A	T/T	C/T	G/T	C/C	C/T	T/C	A/A	T/T	C/G	C/T	G/A	T/C	C/T	G/A	T/C	C/T	C/T	C/T	G/A	A/G	G/T	C/T	G/T	C/C
BS0196	BS		TW^	0.992701	BS1362	TW^	BS1472		./.	G/G	G/G	C/C	T/T	C/C	C/T	C/A	A/T	C/T	T/T	C/C	C/T	A/A	./.	G/G	A/A	G/G	C/C	G/G	C/A	./.	T/T	A/A	T/T	C/G	T/T	A/A	C/C	C/C	G/G	C/C	C/C	C/C	T/T	A/A	A/A	T/T	C/C	G/G	C/C
BS0197	BS		TW^	1	BS1417	W	BS1386	TW^	./.	G/G	G/G	C/C	T/T	C/C	T/T	A/A	T/T	C/C	T/T	C/C	T/T	A/A	C/T	G/G	A/A	G/T	C/C	G/G	A/A	C/C	T/T	C/C	C/C	C/G	T/T	A/A	C/C	C/C	G/G	C/C	C/C	C/C	T/T	A/A	A/A	T/T	C/C	G/G	C/C
BS0198	BS		W^	0.992701	BS1402		BS1402		./.	G/G	G/G	C/C	T/T	C/C	T/T	A/A	T/T	C/C	T/T	C/C	T/T	A/A	C/T	G/A	G/A	T/T	C/T	G/T	C/C	C/T	T/C	A/A	T/T	C/G	C/T	G/A	T/C	C/T	G/A	T/C	C/T	C/T	C/T	G/A	A/G	G/T	C/T	G/T	C/C
BS0199	BS		W^	1	BS1446	TW^	BS0025		./.	G/A	A/G	C/C	C/T	C/C	C/T	C/A	A/T	C/T	C/T	C/C	C/T	A/A	C/T	G/A	G/A	T/T	C/T	G/T	C/A	C/T	T/C	C/A	T/C	C/G	C/T	G/A	T/C	C/T	G/A	T/C	C/T	C/T	C/T	G/A	A/G	G/T	C/T	G/T	C/C
BS0200	BS		TW^	0.912409	BS1362		BS1297		./.	G/G	G/G	C/C	T/T	C/C	T/T	A/A	T/T	C/C	./.	./.	C/T	A/A	C/C	G/G	A/A	G/G	C/C	G/G	A/A	./.	T/T	A/A	T/T	G/G	T/T	A/A	C/C	C/C	G/G	C/C	C/C	C/C	T/T	./.	A/A	T/T	C/C	G/G	C/C
BS0201	BS		TW^	1	BS1325		BS1407		./.	G/G	G/G	C/C	T/T	C/C	T/T	A/A	T/T	C/C	T/T	./.	T/T	A/A	C/C	G/G	A/A	G/G	C/C	G/G	A/A	T/T	T/T	A/A	T/T	G/G	T/T	A/A	C/C	C/C	G/G	C/C	C/C	C/C	T/T	A/A	A/A	T/T	C/C	G/G	C/C
BS0203	BS	W^	W^	1	BS0006	W	BS1480		./.	G/A	A/G	C/C	C/T	C/C	C/C	C/C	A/A	T/T	C/T	C/C	C/C	A/A	C/T	G/A	G/A	T/T	C/T	G/T	C/C	C/T	T/C	A/A	T/T	C/C	C/T	G/A	T/C	C/T	G/A	T/C	C/T	C/T	C/T	G/A	A/G	G/T	C/T	G/T	C/C
BS0204	BS	W^	W^	0.963504	BS0228	W	BS0012	W^	./.	G/A	A/G	C/C	C/T	C/C	C/T	C/A	A/T	C/T	C/T	./.	C/T	A/A	C/T	G/A	G/A	T/T	C/T	G/T	C/C	C/T	T/C	C/A	T/C	C/C	C/T	G/A	T/C	C/T	G/A	T/C	C/T	C/T	C/T	G/A	A/G	G/T	C/T	G/T	C/C
BS0205	BS	W^	W^	1	BS0228	W	BS1340		./.	G/A	A/G	C/C	C/T	C/C	C/T	C/A	A/T	C/T	C/T	C/C	C/T	A/A	C/T	G/A	G/A	T/T	C/T	G/T	C/C	C/T	T/C	A/A	T/T	C/G	C/T	G/A	T/C	C/T	G/A	T/C	C/T	C/T	C/T	G/A	A/G	G/T	C/T	G/T	C/C
BS0206	BS	W^	W^	1	BS1388	W	BS1430		./.	G/A	A/G	C/C	C/T	C/C	C/T	C/A	A/T	C/T	C/T	C/C	C/T	A/A	C/T	G/A	G/A	T/T	C/T	G/T	C/C	C/T	C/C	A/A	T/T	C/G	C/T	G/A	T/C	C/T	G/A	T/C	C/T	C/T	C/T	G/A	A/G	G/T	C/T	G/T	C/C
BS0207	BS	W	W	0.992701	BS1382	TW^	BS1383		./.	G/A	A/G	C/C	C/T	C/C	C/T	C/A	A/T	C/T	C/T	C/C	C/T	A/A	C/T	G/A	G/A	T/T	C/T	G/T	C/A	C/T	T/C	C/A	T/C	C/G	C/T	G/A	T/C	C/T	G/A	T/C	C/T	C/T	C/T	G/A	A/G	G/T	C/T	G/T	C/C
BS0208	BS	W	W	1	BS1355		BS0020		./.	G/A	A/G	C/C	C/T	C/C	C/T	C/A	A/T	C/T	C/T	C/C	C/T	A/A	C/T	G/A	G/A	T/T	C/T	G/T	C/C	C/T	T/C	C/A	T/C	C/G	C/T	G/A	T/C	C/T	G/A	T/C	C/T	C/T	C/T	G/A	A/G	G/T	C/T	G/T	C/C
BS0209	BS		W^	1	BS1490		BS1348		./.	G/A	A/G	C/C	C/T	C/C	C/T	C/A	A/T	C/T	C/T	C/C	C/T	A/A	./.	G/A	G/A	T/T	C/T	G/T	C/C	C/T	T/C	C/A	T/C	C/G	C/T	G/A	T/C	C/T	G/A	T/C	C/T	C/T	C/T	G/A	A/G	G/T	C/T	G/T	C/C
BS0210	BS	W^	W^	1	BS1417	W	BS1365		./.	G/G	G/G	C/C	T/T	C/C	T/T	A/A	T/T	C/C	T/T	C/C	T/T	A/A	C/T	G/A	G/A	T/T	C/T	G/T	C/C	C/T	T/C	A/A	T/T	C/G	C/T	G/A	T/C	C/T	G/A	T/C	C/T	C/T	C/T	G/A	A/G	G/T	C/T	G/T	C/C
BS0211	BS	W^	W^	1	BS1417	W	BS1324		./.	G/G	G/G	C/C	T/T	C/C	T/T	A/A	T/T	C/C	T/T	C/C	T/T	A/A	C/T	G/A	G/A	T/T	C/T	G/T	C/A	C/T	T/C	C/A	T/C	C/G	C/T	G/A	T/C	C/T	G/A	T/C	C/T	C/T	C/T	G/A	A/G	G/T	C/T	G/T	C/C
BS0212	BS	W^	W^	1	BS1417	W	BS1364	TW^	./.	G/G	G/G	C/C	T/T	C/C	T/T	A/A	T/T	C/C	T/T	C/C	T/T	A/A	C/T	G/A	G/A	T/T	C/T	G/T	C/C	C/T	T/C	C/A	T/C	C/G	C/T	G/A	T/C	C/T	G/A	T/C	C/T	C/T	C/T	G/A	A/G	G/T	C/T	G/T	C/C
BS0213	BS	W^	W^	1	BS1417	W	BS1323		./.	G/G	G/G	C/C	T/T	C/C	T/T	A/A	T/T	C/C	T/T	C/C	T/T	A/A	C/T	G/A	G/G	T/T	T/T	G/T	C/C	C/T	T/C	C/A	T/C	C/G	C/T	G/A	T/C	C/T	G/A	T/C	C/T	C/T	C/T	G/A	A/G	G/T	C/T	G/T	C/C
BS0214	BS	W^	W^	0.941606	BS1417	W	BS1399		./.	G/G	G/G	C/C	T/T	C/C	T/T	A/A	T/T	C/C	./.	./.	T/T	A/A	C/T	G/A	G/A	T/T	C/T	G/T	C/C	C/T	T/C	A/A	T/T	C/G	C/T	G/A	T/C	C/T	G/A	T/C	C/T	C/T	C/T	G/A	A/G	./.	C/T	G/T	C/C
BS0215	BS	W^	W^	0.992701	BS1489		BS1397		./.	G/A	A/G	C/C	C/T	C/C	C/T	C/A	A/T	C/T	C/T	C/C	C/T	A/A	C/T	G/A	G/A	T/T	C/T	G/T	C/C	C/T	T/C	C/A	T/C	C/G	C/T	G/A	T/C	C/T	G/A	T/C	C/T	C/T	C/T	G/A	A/G	G/T	C/T	G/T	C/C
BS0216	BS	W^	W^	0.948905	BS1381	W^	BS1484		./.	G/A	A/G	C/C	C/T	C/C	C/T	C/A	A/T	C/T	C/T	C/C	C/T	A/A	C/T	G/A	G/A	T/T	C/T	G/T	C/C	C/T	T/C	A/A	T/T	C/G	C/T	G/A	T/C	C/T	G/A	T/C	C/T	C/T	C/T	G/A	A/G	G/T	C/T	G/T	C/C
BS0217	BS		CW	0.978102	BS1381	W^	BS1400		./.	G/A	A/G	C/C	C/T	C/C	C/T	C/A	A/T	C/T	C/T	./.	C/T	A/A	C/C	A/A	G/G	T/T	T/T	T/T	C/C	T/T	C/C	A/A	T/T	C/C	C/C	G/G	T/T	T/T	A/A	T/T	T/T	T/T	C/C	G/G	G/G	G/G	T/T	T/T	./.
BS0218	BS	W^	W^	0.912409	BS0247	W	BS1378		./.	G/A	A/G	C/C	C/T	C/C	C/T	C/A	A/T	C/T	C/T	C/C	C/T	A/A	./.	G/A	G/A	T/T	C/T	G/T	C/C	C/T	T/C	C/A	T/C	C/G	C/T	G/A	T/C	C/T	G/A	T/C	C/T	C/T	C/T	G/A	A/G	G/T	C/T	G/T	C/C
BS0219	BS	W^	W^	0.912409	BS0248	W	BS1429	W^	./.	./.	G/G	C/C	T/T	C/C	T/T	A/A	T/T	C/C	T/T	C/C	T/T	A/A	./.	G/A	./.	T/T	C/T	G/T	C/C	C/T	C/C	A/A	T/T	C/G	C/T	G/A	T/C	C/T	G/A	T/C	C/T	C/T	C/T	G/A	A/G	G/T	C/T	G/T	C/C
BS0220	BS	W^	CW	0.854015	BS0247	W	BS1313		./.	G/A	A/G	C/C	C/T	C/C	C/T	C/A	A/T	C/T	C/T	C/C	C/T	A/A	./.	A/A	./.	T/T	T/T	T/T	C/C	T/T	C/C	A/A	T/T	C/C	C/C	G/G	T/T	T/T	A/A	T/T	./.	./.	C/C	G/G	G/G	G/G	T/T	T/T	./.
BS0221	BS	W^	W^	1	BS0228	W	BS1367		./.	G/A	A/G	C/C	C/T	C/C	C/T	C/A	A/T	C/T	C/T	C/C	C/T	A/A	C/C	G/A	G/G	T/T	T/T	G/T	C/A	C/T	T/C	C/A	T/C	C/G	C/T	G/A	T/C	C/T	G/A	T/C	C/T	C/T	C/T	G/A	A/G	G/T	C/T	G/T	C/C
BS0222	BS	W^	W^	0.992701	BS0228	W	BS1369		./.	G/A	A/G	C/C	C/T	C/C	C/T	C/A	A/T	C/T	./.	C/C	C/T	A/A	C/T	G/A	G/A	T/T	C/T	G/T	C/C	C/T	T/C	A/A	T/T	C/G	C/T	G/A	T/C	C/T	G/A	T/C	C/T	C/T	C/T	G/A	A/G	G/T	C/T	G/T	C/C
BS0223	BS	W^	W^	0.970803	BS1417	W	BS1444		./.	G/G	G/G	C/C	T/T	C/C	T/T	A/A	T/T	C/C	T/T	C/C	T/T	A/A	C/T	G/A	G/A	T/T	C/T	G/T	./.	C/T	T/C	A/A	T/T	C/G	./.	G/A	T/C	C/T	G/A	T/C	C/T	C/T	C/T	G/A	A/G	G/T	C/T	G/T	C/C
BS0225	BS	W	W	1	BS1310		BS1337		./.	G/A	A/G	C/C	C/T	C/C	C/T	C/A	A/T	C/T	C/T	C/C	C/T	A/A	C/T	G/A	G/A	T/T	C/T	G/T	C/C	C/T	T/C	C/A	T/C	C/G	C/T	G/A	T/C	C/T	G/A	T/C	C/T	C/T	C/T	G/A	A/G	G/T	C/T	G/T	C/C
BS0229	BS	W^	W^	1	BS0022	W	BS0003		./.	G/A	A/G	C/C	C/T	C/C	C/T	C/A	A/T	C/T	C/T	./.	C/T	A/A	C/T	G/A	G/A	T/T	C/T	G/T	C/C	C/T	T/C	C/A	T/C	C/G	C/T	G/A	T/C	C/T	G/A	T/C	C/T	C/T	C/T	G/A	A/G	G/T	C/T	G/T	C/C
BS0235	BS		TW^	0.459854	BS1486		BS1358		./.	G/G	./.	./.	./.	./.	./.	./.	./.	./.	./.	./.	C/T	A/A	./.	./.	./.	G/T	C/T	./.	./.	C/T	./.	A/A	C/C	./.	./.	A/A	C/C	./.	./.	./.	./.	./.	./.	./.	./.	./.	C/C	./.	./.
BS0238	BS	W^	W^	0.992701	BS1417	W	BS1397		./.	G/G	G/G	C/C	T/T	C/C	T/T	A/A	T/T	C/C	T/T	C/C	T/T	A/A	C/T	G/A	G/A	T/T	C/T	G/T	C/C	C/T	C/C	A/A	T/T	C/G	C/T	G/A	T/C	C/T	G/A	T/C	C/T	C/T	C/T	G/A	A/G	G/T	C/T	G/T	C/C
BS0239	BS		TW^	0.985401	BS0376		BS0237		./.	G/G	G/G	C/C	T/T	C/C	T/T	A/A	T/T	C/C	T/T	C/C	T/T	A/A	T/T	G/A	G/A	T/T	C/T	G/T	C/C	C/T	./.	A/A	T/T	C/G	C/T	A/A	C/C	C/C	G/G	C/C	C/C	C/C	T/T	A/A	A/A	T/T	C/C	G/G	C/C
BS0240	BS	W^	W^	1	BS0261	W	BS1466		./.	G/G	G/G	C/C	T/T	C/C	C/T	C/A	A/T	C/T	T/T	C/C	C/T	A/A	C/T	G/A	G/A	T/T	C/T	G/T	C/C	C/T	T/C	A/A	T/T	C/C	C/T	G/A	T/C	C/T	G/A	T/C	C/T	C/T	C/T	G/A	A/G	G/T	C/T	G/T	C/C
BS0241	BS	W^	W^	1	BS1417	W	BS1408	TW^	./.	G/G	G/G	C/C	T/T	C/C	T/T	A/A	T/T	C/C	T/T	C/C	T/T	A/A	C/T	A/A	G/G	T/T	T/T	T/T	C/C	T/T	C/C	A/A	T/T	C/C	C/C	G/A	T/C	C/T	G/A	T/C	C/T	C/T	C/T	G/A	A/G	G/T	C/T	G/T	C/C
BS0242	BS	W^	W^	1	BS1325		BS1292	W^	./.	G/G	G/G	C/C	T/T	C/C	C/T	C/A	A/T	C/T	T/T	C/C	C/T	A/A	C/T	G/A	G/A	T/T	C/T	G/T	C/C	C/T	T/C	A/A	T/T	C/C	C/T	G/A	T/C	C/T	G/A	T/C	C/T	C/T	C/T	G/A	A/G	G/T	C/T	G/T	C/C
BS0243	BS	W^	W^	0.970803	BS1325		BS1293	W^	./.	G/G	G/G	C/C	T/T	C/C	C/T	C/A	A/T	C/T	T/T	C/C	C/T	A/A	C/T	G/A	G/A	T/T	C/T	G/T	C/C	C/T	T/C	A/A	T/T	C/C	C/T	G/A	T/C	C/T	G/A	T/C	C/T	C/T	C/T	G/A	A/G	G/T	C/T	G/T	C/C
BS0244	BS	W^	W^	1	BS1475		BS1293	W^	./.	G/G	G/G	C/C	T/T	C/C	T/T	A/A	T/T	C/C	T/T	C/C	T/T	A/A	C/T	G/A	G/A	T/T	C/T	G/T	C/C	C/T	T/C	A/A	T/T	C/G	C/T	G/A	T/C	C/T	G/A	T/C	C/T	C/T	C/T	G/A	A/G	G/T	C/T	G/T	C/C
BS0246	BS	W^	TW^	1	BS1479		BS1406		./.	G/G	G/G	C/C	T/T	C/C	C/T	C/A	A/T	C/T	T/T	C/C	C/T	A/A	T/T	G/G	A/A	G/G	C/C	G/G	C/A	C/C	T/T	C/A	T/C	C/C	T/T	A/A	C/C	C/C	G/G	C/C	C/C	C/C	T/T	A/A	A/A	T/T	C/C	G/G	C/C
BS0248	BS	W	W	1	BS1478		BS1376		./.	G/G	G/G	C/C	T/T	C/C	T/T	A/A	T/T	C/C	T/T	C/C	T/T	A/A	C/T	G/A	G/A	T/T	C/T	G/T	C/C	C/T	T/C	A/A	T/T	C/G	C/T	G/A	T/C	C/T	G/A	T/C	C/T	C/T	C/T	G/A	A/G	G/T	C/T	G/T	C/C
BS0249	BS	W	W	1	BS0228	W	BS1413		./.	G/A	A/G	C/C	C/T	C/C	C/T	C/A	A/T	C/T	C/T	C/C	C/T	A/A	C/T	G/A	G/A	T/T	C/T	G/T	C/C	C/T	T/C	A/A	T/T	C/G	C/T	G/A	T/C	C/T	G/A	T/C	C/T	C/T	C/T	G/A	A/G	G/T	C/T	G/T	C/C
BS0250	BS	W	W	0.992701	BS1384		BS0008		./.	G/A	A/G	C/C	C/T	C/C	C/T	C/A	A/T	C/T	C/T	C/C	C/T	A/A	C/T	G/A	G/A	T/T	C/T	G/T	C/C	C/T	T/C	A/A	T/T	C/G	C/T	G/A	T/C	C/T	G/A	T/C	C/T	C/T	C/T	G/A	A/G	G/T	C/T	G/T	C/C
BS0251	BS	W^	TW^	1	BS0004	W	BS0021		./.	G/G	G/G	C/C	T/T	C/C	T/T	A/A	T/T	C/C	T/T	C/C	T/T	A/A	T/T	G/G	A/A	G/T	C/C	G/G	C/A	C/C	T/T	C/A	T/C	G/G	T/T	A/A	C/C	C/C	G/G	C/C	C/C	C/C	T/T	A/A	A/A	T/T	C/C	G/G	C/C
BS0252	BS	W^	W^	1	BS1363	W	BS1431		./.	G/A	A/G	C/C	C/T	C/C	C/T	C/A	A/T	C/T	C/T	C/C	C/T	A/A	C/T	G/A	G/A	T/T	C/T	G/T	C/C	C/T	T/C	C/A	T/C	C/G	C/T	G/A	T/C	C/T	G/A	T/C	C/T	C/T	C/T	G/A	A/G	G/T	C/T	G/T	C/C
BS0253	BS	W^	W^	0.854015	BS1417	W	BS1474		./.	./.	G/G	C/C	./.	C/C	T/T	A/A	T/T	C/C	T/T	./.	T/T	A/A	./.	G/A	./.	T/T	C/T	G/T	C/A	C/T	T/C	C/A	T/C	C/G	C/T	G/A	T/C	C/T	G/A	T/C	C/T	./.	C/T	G/A	A/G	G/T	C/T	G/T	C/C
BS0254	BS	W^	W^	1	BS1417	W	BS1443		./.	G/G	G/G	C/C	T/T	C/C	T/T	A/A	T/T	C/C	T/T	C/C	T/T	A/A	C/T	G/A	G/A	T/T	C/T	G/T	C/C	C/T	T/C	A/A	T/T	C/G	C/T	G/A	T/C	C/T	G/A	T/C	C/T	C/T	C/T	G/A	A/G	G/T	C/T	G/T	C/C
BS0255	BS	W^	W^	0.992701	BS1417	W	BS1496		./.	G/G	G/G	C/C	T/T	C/C	C/T	C/A	A/T	C/T	T/T	C/C	C/T	A/A	C/T	G/A	G/A	T/T	C/T	G/T	C/C	C/T	T/C	A/A	T/T	C/C	C/T	G/A	T/C	C/T	G/A	T/C	C/T	C/T	C/T	G/A	A/G	G/T	C/T	G/T	C/C
BS0256	BS	W^	W^	0.963504	BS1489		BS1299	W^	./.	G/G	G/G	C/C	T/T	C/C	T/T	A/A	T/T	C/C	./.	C/C	T/T	A/A	C/T	G/A	G/A	T/T	C/T	G/T	./.	C/T	T/C	C/A	T/C	C/G	C/T	G/A	T/C	C/T	G/A	T/C	C/T	C/T	C/T	G/A	A/G	G/T	C/T	G/T	C/C
BS0257	BS	W^	W^	1	BS1489		BS1299	W^	./.	G/G	G/G	C/C	T/T	C/C	T/T	A/A	T/T	C/C	T/T	C/C	T/T	A/A	C/T	G/A	G/A	T/T	C/T	G/T	C/A	C/T	T/C	C/A	T/C	C/G	C/T	G/A	T/C	C/T	G/A	T/C	C/T	C/T	C/T	G/A	A/G	G/T	C/T	G/T	C/C
BS0258	BS	W^	W^	1	BS1489		BS1434	W^	./.	G/G	G/G	C/C	T/T	C/C	T/T	A/A	T/T	C/C	T/T	C/C	T/T	A/A	C/T	G/A	G/A	T/T	C/T	G/T	C/A	C/T	T/C	C/A	T/C	C/G	C/T	G/A	T/C	C/T	G/A	T/C	C/T	C/T	C/T	G/A	A/G	G/T	C/T	G/T	C/C
BS0259	BS	W	W	0.992701	BS1494		BS1318		./.	G/A	A/G	C/C	C/T	C/C	C/T	C/A	A/T	C/T	C/T	C/C	C/T	A/A	C/T	G/A	G/A	T/T	C/T	G/T	C/C	C/T	T/C	A/A	T/T	C/G	C/T	G/A	T/C	C/T	G/A	T/C	C/T	C/T	C/T	G/A	A/G	G/T	C/T	G/T	C/C
BS0262	BS		W^	1	BS0339	W	BS1447		./.	G/A	A/G	C/C	C/T	C/C	C/T	C/A	A/T	C/T	C/T	C/C	C/T	A/A	C/T	G/A	G/A	T/T	C/T	G/T	C/A	C/T	T/C	C/A	T/C	C/G	C/T	G/A	T/C	C/T	G/A	T/C	C/T	C/T	C/T	G/A	A/G	G/T	C/T	G/T	C/C
BS0264	BS	W	W	1	BS1401		BS1335	W	./.	G/G	G/G	C/C	T/T	C/C	T/T	A/A	T/T	C/C	T/T	C/C	T/T	A/A	C/T	G/A	G/A	T/T	C/T	G/T	C/C	C/T	T/C	C/A	T/C	C/G	C/T	G/A	T/C	C/T	G/A	T/C	C/T	C/T	C/T	G/A	A/G	G/T	C/T	G/T	C/C
BS0265	BS	W	W	1	BS0035		BS1335	W	./.	G/G	G/G	C/C	T/T	C/C	T/T	A/A	T/T	C/C	T/T	C/C	T/T	A/A	C/C	G/A	G/A	T/T	C/T	G/T	C/A	C/T	T/C	C/A	T/C	C/G	C/T	G/A	T/C	C/T	G/A	T/C	C/T	C/T	C/T	G/A	A/G	G/T	C/T	G/T	C/C
BS0266	BS	W^	W^	0.956204	BS0339	W	BS1372		./.	G/A	A/G	C/C	C/T	C/C	C/C	C/C	A/A	T/T	C/T	C/C	C/C	A/A	C/T	G/A	G/A	T/T	C/T	G/T	./.	C/T	T/C	A/A	T/T	C/C	./.	G/A	T/C	C/T	G/A	T/C	C/T	C/T	C/T	G/A	A/G	G/T	C/T	G/T	C/C
BS0267	BS	W^	W^	1	BS1417	W	BS1416		./.	G/G	G/G	C/C	T/T	C/C	T/T	A/A	T/T	C/C	T/T	C/C	T/T	A/A	C/T	G/A	G/A	T/T	C/T	G/T	C/C	C/T	T/C	C/A	T/C	C/G	C/T	G/A	T/C	C/T	G/A	T/C	C/T	C/T	C/T	G/A	A/G	G/T	C/T	G/T	C/C
BS0268	BS	W^	W^	0.992701	BS1417	W	BS1493		./.	G/G	G/G	C/C	T/T	C/C	T/T	A/A	T/T	C/C	T/T	C/C	T/T	A/A	./.	G/A	G/A	T/T	C/T	G/T	C/A	C/T	T/C	C/A	T/C	C/C	C/T	G/A	T/C	C/T	G/A	T/C	C/T	C/T	C/T	G/A	A/G	G/T	C/T	G/T	C/C
BS0269	BS	W^	W^	0.985401	BS1476		BS1436	W^	./.	G/G	G/G	C/C	T/T	C/C	T/T	A/A	T/T	C/C	T/T	C/C	T/T	A/A	./.	G/A	G/A	T/T	C/T	G/T	C/A	C/T	T/C	C/A	T/C	C/G	C/T	G/A	T/C	C/T	G/A	T/C	C/T	C/T	C/T	G/A	A/G	G/T	C/T	G/T	C/C
BS0270	BS	W^	W^	1	BS1325		BS1436	W^	./.	G/G	G/G	C/C	T/T	C/C	C/T	C/A	A/T	C/T	T/T	C/C	C/T	A/A	C/T	G/A	G/A	T/T	C/T	G/T	C/C	C/T	T/C	A/A	T/T	C/C	C/T	G/A	T/C	C/T	G/A	T/C	C/T	C/T	C/T	G/A	A/G	G/T	C/T	G/T	C/C
BS0271	BS	W^	W^	0.992701	BS1497	TW^	BS0001	W^	./.	G/G	G/G	C/C	T/T	C/C	C/T	C/A	A/T	C/T	T/T	C/C	C/T	A/A	C/T	G/A	G/A	T/T	C/T	G/T	C/C	C/T	T/C	A/A	T/T	C/C	C/T	G/A	T/C	C/T	G/A	T/C	C/T	C/T	C/T	G/A	A/G	G/T	C/T	G/T	C/C
BS0273	BS	W^	W^	0.985401	BS1417	W	BS1411		./.	G/G	G/G	C/C	T/T	C/C	T/T	A/A	T/T	C/C	T/T	C/C	T/T	A/A	C/T	G/A	G/A	T/T	C/T	G/T	C/A	C/T	T/C	C/A	T/C	C/G	C/T	G/A	T/C	C/T	G/A	T/C	C/T	C/T	C/T	G/A	A/G	G/T	C/T	G/T	C/C
BS0274	BS	W^	W^	1	BS1476		BS1421	W^	./.	G/G	G/G	C/C	T/T	C/C	T/T	A/A	T/T	C/C	T/T	C/C	T/T	A/A	C/T	G/A	G/A	T/T	C/T	G/T	C/A	C/T	T/C	C/A	T/C	C/G	C/T	G/A	T/C	C/T	G/A	T/C	C/T	C/T	C/T	G/A	A/G	G/T	C/T	G/T	C/C
BS0277	BS	W	W	0.992701	BS0275		BS0330		./.	G/A	A/G	C/C	C/T	C/C	C/T	C/A	A/T	C/T	C/T	C/C	C/T	A/A	C/T	G/A	G/A	T/T	C/T	G/T	C/A	C/T	T/C	C/A	T/C	C/G	C/T	G/A	T/C	C/T	G/A	T/C	C/T	C/T	C/T	G/A	A/G	G/T	C/T	G/T	C/C
BS0279	BS			0.175182	BS0276		BS0285		./.	./.	./.	./.	./.	./.	./.	./.	./.	./.	./.	./.	./.	./.	./.	./.	./.	./.	./.	./.	./.	T/T	./.	A/A	./.	./.	./.	./.	./.	./.	./.	./.	./.	./.	./.	./.	./.	./.	./.	./.	./.
BS0284	BS		TW^	1	BS0282		BS0912		./.	G/G	G/G	C/C	T/T	C/C	T/T	A/A	T/T	C/C	T/T	C/C	T/T	A/A	T/T	G/G	A/A	G/T	C/C	G/G	C/C	C/C	T/T	C/A	T/C	G/G	T/T	A/A	C/C	C/C	G/G	C/C	C/C	C/C	T/T	A/A	A/A	T/T	C/C	G/G	C/C
BS0287	BS		TW^	1	BS0281		BS0910		./.	G/G	G/G	C/C	T/T	C/C	T/T	A/A	T/T	C/C	T/T	C/C	T/T	A/A	T/T	G/G	A/A	G/T	C/C	G/G	C/C	C/C	T/T	C/C	C/C	G/G	T/T	A/A	C/C	C/C	G/G	C/C	C/C	C/C	T/T	A/A	A/A	T/T	C/C	G/G	C/C
BS0290	BS		TW^	1	BS0278	W	BS0340		./.	G/G	G/G	C/C	T/T	C/C	T/T	A/A	T/T	C/C	T/T	C/C	T/T	A/A	T/T	G/G	A/A	G/T	C/C	G/G	C/A	C/C	T/T	C/C	C/C	G/G	T/T	A/A	C/C	C/C	G/G	C/C	C/C	C/C	T/T	A/A	A/A	T/T	C/C	G/G	C/C
BS0291	BS		W^	1	BS0283		BS0321		./.	G/A	A/G	C/C	C/T	C/C	C/T	C/A	A/T	C/T	C/T	C/C	./.	A/A	C/T	G/A	G/A	T/T	C/T	G/T	C/C	C/T	T/C	A/A	T/T	C/G	C/T	G/A	T/C	C/T	G/A	T/C	C/T	C/T	C/T	G/A	A/G	G/T	C/T	G/T	C/C
BS0293	BS		TW^	0.992701	BS0288		BS0913		./.	G/G	G/G	C/C	T/T	C/C	C/T	C/A	A/T	C/T	T/T	C/C	C/T	A/A	T/T	G/G	A/A	G/G	C/C	G/G	C/C	C/C	T/T	A/A	T/T	C/G	T/T	A/A	C/C	C/C	G/G	C/C	C/C	C/C	T/T	A/A	A/A	T/T	C/C	G/G	C/C
BS0297	BS		TW^	1	BS0286		BS0911		./.	G/G	G/G	C/C	T/T	C/C	C/T	C/A	A/T	C/T	T/T	C/C	./.	A/A	T/T	G/G	A/A	G/T	C/C	G/G	C/A	C/C	T/T	C/A	T/C	C/G	T/T	A/A	C/C	C/C	G/G	C/C	C/C	C/C	T/T	A/A	A/A	T/T	C/C	G/G	C/C
BS0298	BS		W^	0.992701	BS0280		BS1254		./.	G/A	A/G	C/C	C/T	C/C	C/C	C/C	A/A	T/T	C/T	C/C	C/C	A/A	./.	G/A	G/A	T/T	C/T	G/T	C/C	C/T	T/C	A/A	T/T	C/C	C/T	G/A	T/C	C/T	G/A	T/C	C/T	C/T	C/T	G/A	A/G	G/T	C/T	G/T	C/C
BS0299	BS		TW^	1	BS0295		BS0917		./.	G/G	G/G	C/C	T/T	C/C	T/T	A/A	T/T	C/C	T/T	C/C	T/T	A/A	C/C	G/G	A/A	G/T	C/C	G/G	A/A	C/C	T/T	C/A	T/C	G/G	T/T	A/A	C/C	C/C	G/G	C/C	C/C	C/C	T/T	A/A	A/A	T/T	C/C	G/G	C/C
BS0300	BS		W^	0.992701	BS0292		BS0916		./.	G/A	A/G	C/C	C/T	C/C	C/T	C/A	A/T	C/T	C/T	C/C	C/T	A/A	C/T	G/A	G/A	T/T	C/T	G/T	C/C	C/T	T/C	C/A	T/C	C/G	C/T	G/A	T/C	C/T	G/A	T/C	C/T	C/T	C/T	G/A	A/G	G/T	C/T	G/T	C/C
BS0301	BS	W	W	1	BS0277		BS1253		./.	G/A	A/G	C/C	C/T	C/C	C/T	C/A	A/T	C/T	C/T	C/C	C/T	A/A	C/T	G/A	G/A	T/T	C/T	G/T	C/A	C/T	T/C	C/A	T/C	C/G	C/T	G/A	T/C	C/T	G/A	T/C	C/T	C/T	C/T	G/A	A/G	G/T	C/T	G/T	C/C
BS0302	BS		TW^	1	BS0287		BS0918		./.	G/G	G/G	C/C	T/T	C/C	T/T	A/A	T/T	C/C	T/T	C/C	T/T	A/A	T/T	G/G	A/A	G/T	C/C	G/G	C/C	C/C	T/T	C/C	C/C	G/G	T/T	A/A	C/C	C/C	G/G	C/C	C/C	C/C	T/T	A/A	A/A	T/T	C/C	G/G	C/C
BS0303	BS	W	W	0.970803	BS0293		BS1255		./.	G/G	G/G	C/C	T/T	C/C	C/T	C/A	A/T	C/T	T/T	C/C	./.	A/A	C/T	G/A	G/A	T/T	C/T	G/T	C/C	C/T	T/C	A/A	T/T	C/C	C/T	G/A	T/C	C/T	G/A	T/C	C/T	C/T	C/T	G/A	A/G	G/T	C/T	G/T	C/C
BS0304	BS		TW^	1	BS0293		BS0922		./.	G/G	G/G	C/C	T/T	C/C	C/T	C/A	A/T	C/T	T/T	C/C	./.	A/A	T/T	G/G	A/A	G/T	C/C	G/G	C/A	C/C	T/T	C/A	T/C	C/G	T/T	A/A	C/C	C/C	G/G	C/C	C/C	C/C	T/T	A/A	A/A	T/T	C/C	G/G	C/C
BS0305	BS		TW^	1	BS0287		BS0920		./.	G/G	G/G	C/C	T/T	C/C	T/T	A/A	T/T	C/C	T/T	C/C	T/T	A/A	T/T	G/G	A/A	G/T	C/C	G/G	C/A	C/C	T/T	C/A	T/C	G/G	T/T	A/A	C/C	C/C	G/G	C/C	C/C	C/C	T/T	A/A	A/A	T/T	C/C	G/G	C/C
BS0307	BS		TW^	1	BS0287		BS0924		./.	G/G	G/G	C/C	T/T	C/C	T/T	A/A	T/T	C/C	T/T	C/C	T/T	A/A	T/T	G/G	A/A	G/G	C/C	G/G	C/C	C/C	T/T	C/A	T/C	G/G	T/T	A/A	C/C	C/C	G/G	C/C	C/C	C/C	T/T	A/A	A/A	T/T	C/C	G/G	C/C
BS0308	BS		TW^	1	BS0294		BS0926		./.	G/G	G/G	C/C	T/T	C/C	T/T	A/A	T/T	C/C	T/T	C/C	./.	A/A	C/T	G/G	A/A	G/T	C/C	G/G	C/A	C/C	T/T	C/A	T/C	G/G	T/T	A/A	C/C	C/C	G/G	C/C	C/C	C/C	T/T	A/A	A/A	T/T	C/C	G/G	C/C
BS0310	BS			0.992701	BS0289		BS0930		./.	G/G	G/G	C/C	T/T	C/C	T/T	A/A	T/T	C/C	T/T	C/C	./.	A/A	T/T	G/A	G/A	T/T	C/T	G/T	C/A	C/T	T/C	C/A	T/C	C/G	C/T	G/A	T/C	C/T	G/A	T/C	C/T	C/T	C/T	G/A	A/G	G/T	C/T	G/T	C/C
BS0311	BS		TW^	1	BS0293		BS1256		./.	G/G	G/G	C/C	T/T	C/C	T/T	A/A	T/T	C/C	T/T	C/C	T/T	A/A	T/T	G/G	A/A	G/T	C/C	G/G	C/C	C/C	T/T	C/A	T/C	G/G	T/T	A/A	C/C	C/C	G/G	C/C	C/C	C/C	T/T	A/A	A/A	T/T	C/C	G/G	C/C
BS0312	BS	W	W	1	BS0300		BS1258		./.	G/A	A/G	C/C	C/T	C/C	C/T	C/A	A/T	C/T	C/T	C/C	C/T	A/A	C/C	G/A	G/A	T/T	C/T	G/T	C/A	C/T	T/C	C/A	T/C	C/G	C/T	G/A	T/C	C/T	G/A	T/C	C/T	C/T	C/T	G/A	A/G	G/T	C/T	G/T	C/C
BS0315	BS		TW^	0.985401	BS0293		BS0928		./.	G/G	G/G	C/C	T/T	C/C	C/C	C/C	A/A	T/T	T/T	C/C	C/C	A/A	T/T	G/G	A/A	G/G	C/C	G/G	C/C	C/C	T/T	A/A	T/T	C/C	T/T	A/A	C/C	C/C	G/G	C/C	C/C	C/C	T/T	A/A	A/A	T/T	C/C	G/G	C/C
BS0316	BS		TW^	1	BS0291		BS0948		./.	G/G	G/G	C/C	T/T	C/C	C/T	C/A	A/T	C/T	T/T	C/C	C/T	A/A	T/T	G/G	A/A	G/G	C/C	G/G	C/C	C/C	T/T	A/A	T/T	C/G	T/T	A/A	C/C	C/C	G/G	C/C	C/C	C/C	T/T	A/A	A/A	T/T	C/C	G/G	C/C
BS0318	BS		W^	0.992701	BS0287		BS1259		./.	G/A	A/G	C/C	C/T	C/C	C/T	C/A	A/T	C/T	C/T	C/C	C/T	A/A	C/T	G/A	G/A	T/T	C/T	G/T	C/C	C/T	T/C	C/A	T/C	C/G	C/T	G/A	T/C	C/T	G/A	T/C	C/T	C/T	C/T	G/A	A/G	G/T	C/T	G/T	C/C
BS0319	BS		TW^	0.992701	BS0308		BS0927		./.	G/G	G/G	C/C	T/T	C/C	T/T	A/A	T/T	C/C	T/T	C/C	T/T	A/A	T/T	G/G	A/A	G/T	C/C	G/G	C/A	C/C	T/T	C/A	T/C	G/G	T/T	A/A	C/C	C/C	G/G	C/C	C/C	C/C	T/T	A/A	A/A	T/T	C/C	G/G	C/C
BS0320	BS	W	W	0.978102	BS0301		BS1257		./.	G/A	A/G	C/C	C/T	C/C	C/T	C/A	A/T	C/T	C/T	C/C	./.	A/A	C/T	G/A	G/A	T/T	C/T	G/T	C/A	C/T	T/C	C/A	T/C	C/G	C/T	G/A	T/C	C/T	G/A	T/C	C/T	C/T	C/T	G/A	A/G	G/T	C/T	G/T	C/C
BS0322	BS		TW^	1	BS0314		BS0946		./.	G/G	G/G	C/C	T/T	C/C	T/T	A/A	T/T	C/C	T/T	C/C	T/T	A/A	./.	G/G	A/A	G/G	C/C	G/G	C/A	C/C	T/T	A/A	T/T	G/G	T/T	A/A	C/C	C/C	G/G	C/C	C/C	C/C	T/T	A/A	A/A	T/T	C/C	G/G	C/C
BS0323	BS		TW^	0.992701	BS0317		BS0944		./.	G/G	G/G	C/C	T/T	C/C	T/T	A/A	T/T	C/C	T/T	C/C	T/T	A/A	T/T	G/A	G/A	T/T	C/T	G/T	C/C	C/T	T/C	A/A	T/T	C/G	C/T	A/A	C/C	C/C	G/G	C/C	C/C	C/C	T/T	A/A	A/A	T/T	C/C	G/G	C/C
BS0324	BS		TW^	1	BS0299		BS0931		./.	G/G	G/G	C/C	T/T	C/C	T/T	A/A	T/T	C/C	T/T	C/C	./.	A/A	C/C	G/G	A/A	G/T	C/C	G/G	C/A	C/C	T/T	C/A	T/C	G/G	T/T	A/A	C/C	C/C	G/G	C/C	C/C	C/C	T/T	A/A	A/A	T/T	C/C	G/G	C/C
BS0325	BS		TW^	1	BS0308		BS0927		./.	G/G	G/G	C/C	T/T	C/C	T/T	A/A	T/T	C/C	T/T	C/C	T/T	A/A	C/T	G/G	A/A	G/T	C/C	G/G	A/A	C/C	T/T	C/C	C/C	G/G	T/T	A/A	C/C	C/C	G/G	C/C	C/C	C/C	T/T	A/A	A/A	T/T	C/C	G/G	C/C
BS0326	BS		TW^	1	BS0302		BS0941		./.	G/G	G/G	C/C	T/T	C/C	T/T	A/A	T/T	C/C	T/T	./.	T/T	A/A	T/T	G/G	A/A	G/T	C/C	G/G	C/A	C/C	T/T	C/C	C/C	G/G	T/T	A/A	C/C	C/C	G/G	C/C	C/C	C/C	T/T	A/A	A/A	T/T	C/C	G/G	C/C
BS0329	BS	W	W	0.992701	BS0298		BS1263		./.	G/A	A/G	C/C	C/T	C/C	C/T	C/A	A/T	C/T	./.	C/C	./.	A/A	C/T	G/A	G/A	T/T	C/T	G/T	C/C	C/T	T/C	A/A	T/T	C/G	C/T	G/A	T/C	C/T	G/A	T/C	C/T	C/T	C/T	G/A	A/G	G/T	C/T	G/T	C/C
BS0331	BS		TW^	1	BS0302		BS0935		./.	G/G	G/G	C/C	T/T	C/C	T/T	A/A	T/T	C/C	T/T	C/C	T/T	A/A	T/T	G/G	A/A	G/T	C/C	G/G	C/A	C/C	T/T	C/C	C/C	G/G	T/T	A/A	C/C	C/C	G/G	C/C	C/C	C/C	T/T	A/A	A/A	T/T	C/C	G/G	C/C
BS0333	BS	W	W	0.751825	BS0298		BS1262		./.	G/A	A/G	C/C	C/T	C/C	C/T	C/A	A/T	C/T	./.	./.	C/T	A/A	C/T	G/A	G/A	./.	./.	G/T	./.	C/T	./.	A/A	T/T	C/G	./.	G/A	T/C	C/T	G/A	T/C	C/T	C/T	C/T	G/A	A/G	./.	C/T	G/T	C/C
BS0335	BS		TW^	1	BS0298		BS0943		./.	G/G	G/G	C/C	T/T	C/C	C/T	C/A	A/T	C/T	T/T	C/C	C/T	A/A	T/T	G/G	A/A	G/G	C/C	G/G	C/C	C/C	T/T	A/A	T/T	C/G	T/T	A/A	C/C	C/C	G/G	C/C	C/C	C/C	T/T	A/A	A/A	T/T	C/C	G/G	C/C
BS0336	BS	W	W	1	BS0298		BS1261		./.	G/A	A/G	C/C	C/C	C/C	C/C	C/C	A/A	T/T	C/C	C/C	C/C	A/A	C/C	G/A	G/A	T/T	C/T	G/T	C/C	C/T	T/C	C/A	T/C	C/G	C/T	G/A	T/C	C/T	G/A	T/C	C/T	C/T	C/T	G/A	A/G	G/T	C/T	G/T	C/C
BS0337	BS		TW^	1	BS0299		BS0950		./.	G/G	G/G	C/C	T/T	C/C	T/T	A/A	T/T	C/C	T/T	C/C	T/T	A/A	T/T	G/G	A/A	G/T	C/C	G/G	C/A	C/C	T/T	C/A	T/C	G/G	T/T	A/A	C/C	C/C	G/G	C/C	C/C	C/C	T/T	A/A	A/A	T/T	C/C	G/G	C/C
BS0338	BS		TW^	1	BS0307		BS0952		./.	G/G	G/G	C/C	T/T	C/C	T/T	A/A	T/T	C/C	T/T	C/C	T/T	A/A	T/T	G/G	A/A	G/G	C/C	G/G	C/C	C/C	T/T	C/A	T/C	G/G	T/T	A/A	C/C	C/C	G/G	C/C	C/C	C/C	T/T	A/A	A/A	T/T	C/C	G/G	C/C
BS0339	BS	W	W	0.79562	BS0298		BS1260		./.	G/A	A/G	C/C	C/T	C/C	C/T	C/A	./.	C/T	./.	./.	C/T	A/A	C/T	G/A	G/A	T/T	./.	G/T	./.	C/T	T/C	C/A	./.	C/G	C/T	G/A	T/C	C/T	G/A	T/C	C/T	C/T	C/T	G/A	A/G	./.	C/T	G/T	C/C
BS0341	BS			0.0145985	BS0303		BS0954		./.	./.	./.	./.	./.	./.	./.	./.	./.	./.	./.	./.	./.	./.	./.	./.	./.	./.	./.	./.	./.	./.	./.	./.	./.	./.	./.	./.	./.	./.	./.	./.	./.	./.	./.	./.	./.	./.	./.	./.	./.
BS0342	BS	W	W	1	BS0306		BS1264		./.	G/A	A/G	C/C	C/T	C/C	C/T	C/A	A/T	C/T	C/T	C/C	C/T	A/A	C/T	G/A	G/A	T/T	C/T	G/T	C/C	C/T	T/C	C/A	T/C	C/G	C/T	G/A	T/C	C/T	G/A	T/C	C/T	C/T	C/T	G/A	A/G	G/T	C/T	G/T	C/C
BS0343	BS	TW^	TW^	1	BS0302		BS0953		./.	G/G	G/G	C/C	T/T	C/C	T/T	A/A	T/T	C/C	T/T	C/C	T/T	A/A	T/T	G/G	A/A	G/G	C/C	G/G	C/C	C/C	T/T	C/A	T/C	G/G	T/T	A/A	C/C	C/C	G/G	C/C	C/C	C/C	T/T	A/A	A/A	T/T	C/C	G/G	C/C
BS0344	BS		TW^	1	BS0299		BS0945		./.	G/G	G/G	C/C	T/T	C/C	T/T	A/A	T/T	C/C	T/T	C/C	T/T	A/A	T/T	G/G	A/A	G/T	C/C	G/G	A/A	C/C	T/T	C/C	C/C	G/G	T/T	A/A	C/C	C/C	G/G	C/C	C/C	C/C	T/T	A/A	A/A	T/T	C/C	G/G	C/C
BS0345	BS		TW^	1	BS0299		BS0955		./.	G/G	G/G	C/C	T/T	C/C	C/T	C/A	A/T	C/T	T/T	C/C	C/T	A/A	C/C	G/G	A/A	G/G	C/C	G/G	C/A	C/C	T/T	A/A	T/T	C/G	T/T	A/A	C/C	C/C	G/G	C/C	C/C	C/C	T/T	A/A	A/A	T/T	C/C	G/G	C/C
BS0346	BS		TW^	1	BS0299		BS0955		./.	G/G	G/G	C/C	T/T	C/C	C/T	C/A	A/T	C/T	T/T	C/C	./.	A/A	T/T	G/G	A/A	G/T	C/C	G/G	C/A	C/C	T/T	C/A	T/C	C/G	T/T	A/A	C/C	C/C	G/G	C/C	C/C	C/C	T/T	A/A	A/A	T/T	C/C	G/G	C/C
BS0347	BS	W	W	1	BS0299		BS1259		./.	G/A	A/G	C/C	C/T	C/C	C/T	C/A	A/T	C/T	C/T	C/C	C/T	A/A	./.	G/A	G/A	T/T	C/T	G/T	C/A	C/T	T/C	A/A	T/T	C/G	C/T	G/A	T/C	C/T	G/A	T/C	C/T	C/T	C/T	G/A	A/G	G/T	C/T	G/T	C/C
BS0348	BS		TW^	1	BS0299		BS0933		./.	G/A	G/G	C/C	T/T	C/C	T/T	A/A	T/T	C/C	T/T	C/C	T/T	A/A	C/C	G/G	G/A	G/G	C/T	G/G	A/A	C/C	T/T	A/A	T/T	G/G	T/T	A/A	C/C	C/C	G/G	C/C	C/C	C/C	T/T	A/A	A/A	T/T	C/C	G/G	C/C
BS0349	BS	W	W	1	BS0303	W	BS0940		./.	G/G	G/G	C/C	T/T	C/C	T/T	A/A	T/T	C/C	T/T	C/C	T/T	A/A	C/T	G/A	G/A	T/T	C/T	G/T	C/A	C/T	T/C	C/A	T/C	C/G	C/T	G/A	T/C	C/T	G/A	T/C	C/T	C/T	C/T	G/A	A/G	G/T	C/T	G/T	C/C
BS0350	BS		TW^	0.992701	BS0315		BS0939		./.	G/G	G/G	C/C	T/T	C/C	C/T	C/A	A/T	C/T	T/T	C/C	C/T	A/A	T/T	G/G	A/A	G/G	C/C	G/G	C/C	C/C	T/T	A/A	T/T	C/G	T/T	A/A	C/C	C/C	G/G	C/C	C/C	C/C	T/T	A/A	A/A	T/T	C/C	G/G	C/C
BS0351	BS		TW^	1	BS0295		BS0932		./.	G/G	G/G	C/C	T/T	C/C	T/T	A/A	T/T	C/C	T/T	C/C	T/T	A/A	C/C	G/G	A/A	G/G	C/C	G/G	C/A	C/C	T/T	A/A	T/T	G/G	T/T	A/A	C/C	C/C	G/G	C/C	C/C	C/C	T/T	A/A	A/A	T/T	C/C	G/G	C/C
BS0353	BS		TW^	1	BS0305		BS0956		./.	G/G	G/G	C/C	T/T	C/C	T/T	A/A	T/T	C/C	T/T	C/C	T/T	A/A	T/T	G/G	A/A	G/G	C/C	G/G	C/A	C/C	T/T	A/A	T/T	G/G	T/T	A/A	C/C	C/C	G/G	C/C	C/C	C/C	T/T	A/A	A/A	T/T	C/C	G/G	C/C
BS0354	BS		TW^	0.992701	BS0299		BS0952		./.	G/G	G/G	C/C	T/T	C/C	T/T	A/A	T/T	C/C	T/T	C/C	T/T	A/A	C/C	G/G	A/A	G/G	C/C	G/G	C/A	C/C	T/T	A/A	T/T	G/G	T/T	A/A	C/C	C/C	G/G	C/C	C/C	C/C	T/T	A/A	A/A	T/T	C/C	G/G	C/C
BS0355	BS	W	W	0.992701	BS0329		BS1268		./.	G/A	A/G	C/C	C/T	C/C	C/T	C/A	A/T	C/T	./.	C/C	./.	A/A	C/T	G/A	G/A	T/T	C/T	G/T	C/A	C/T	T/C	C/A	T/C	C/G	C/T	G/A	T/C	C/T	G/A	T/C	C/T	C/T	C/T	G/A	A/G	G/T	C/T	G/T	C/C
BS0356	BS		TW^	1	BS0299		BS0947		./.	G/G	G/G	C/C	T/T	C/C	T/T	A/A	T/T	C/C	T/T	C/C	T/T	A/A	C/C	G/G	A/A	G/T	C/C	G/G	A/A	C/C	T/T	C/A	T/C	G/G	T/T	A/A	C/C	C/C	G/G	C/C	C/C	C/C	T/T	A/A	A/A	T/T	C/C	G/G	C/C
BS0357	BS		TW^	0.992701	BS0308		BS0960		./.	G/G	G/G	C/C	T/T	C/C	T/T	A/A	T/T	C/C	T/T	./.	T/T	A/A	T/T	G/G	A/A	G/T	C/C	G/G	A/A	C/C	T/T	C/A	T/C	G/G	T/T	A/A	C/C	C/C	G/G	C/C	C/C	C/C	T/T	A/A	A/A	T/T	C/C	G/G	C/C
BS0358	BS		TW^	0.963504	BS0307		BS1263		./.	G/G	G/G	C/C	T/T	C/C	T/T	A/A	T/T	C/C	T/T	C/C	T/T	A/A	T/T	G/G	A/A	G/G	./.	G/G	C/C	C/C	T/T	A/A	T/T	G/G	T/T	A/A	C/C	C/C	G/G	C/C	C/C	C/C	T/T	A/A	A/A	T/T	C/C	G/G	C/C
BS0359	BS		TW^	1	BS0313		BS0961		./.	G/G	G/G	C/C	T/T	C/C	T/T	A/A	T/T	C/C	T/T	./.	T/T	A/A	T/T	G/G	A/A	G/G	C/C	G/G	C/C	C/C	T/T	A/A	T/T	G/G	T/T	A/A	C/C	C/C	G/G	C/C	C/C	C/C	T/T	A/A	A/A	T/T	C/C	G/G	C/C
BS0360	BS		TW^	1	BS0299		BS0961		./.	G/G	G/G	C/C	T/T	C/C	T/T	A/A	T/T	C/C	T/T	C/C	T/T	A/A	C/C	G/G	A/A	G/T	C/C	G/G	C/A	C/C	T/T	C/A	T/C	G/G	T/T	A/A	C/C	C/C	G/G	C/C	C/C	C/C	T/T	A/A	A/A	T/T	C/C	G/G	C/C
BS0361	BS		TW^	1	BS0327		BS1265		./.	G/G	G/G	C/C	T/T	C/C	C/T	C/A	A/T	C/T	T/T	C/C	C/T	A/A	T/T	G/G	A/A	G/G	C/C	G/G	C/C	C/C	T/T	A/A	T/T	C/G	T/T	A/A	C/C	C/C	G/G	C/C	C/C	C/C	T/T	A/A	A/A	T/T	C/C	G/G	C/C
BS0362	BS		TW^	1	BS0315		BS0951		./.	G/G	G/G	C/C	T/T	C/C	C/T	C/A	A/T	C/T	T/T	C/C	C/T	A/A	C/T	G/G	A/A	G/G	C/C	G/G	C/A	C/C	T/T	C/A	T/C	C/C	T/T	A/A	C/C	C/C	G/G	C/C	C/C	C/C	T/T	A/A	A/A	T/T	C/C	G/G	C/C
BS0363	BS		TW^	1	BS0327		BS0964		./.	G/G	G/G	C/C	T/T	C/C	T/T	A/A	T/T	C/C	T/T	C/C	T/T	A/A	T/T	G/G	A/A	G/T	C/C	G/G	A/A	C/C	T/T	C/C	C/C	G/G	T/T	A/A	C/C	C/C	G/G	C/C	C/C	C/C	T/T	A/A	A/A	T/T	C/C	G/G	C/C
BS0364	BS		TW^	1	BS0327		BS0959		./.	G/G	G/G	C/C	T/T	C/C	T/T	A/A	T/T	C/C	T/T	C/C	T/T	A/A	T/T	G/G	A/A	G/T	C/C	G/G	C/A	C/C	T/T	C/A	T/C	G/G	T/T	A/A	C/C	C/C	G/G	C/C	C/C	C/C	T/T	A/A	A/A	T/T	C/C	G/G	C/C
BS0365	BS		TW^	1	BS0319		BS0966		./.	G/G	G/G	C/C	T/T	C/C	T/T	A/A	T/T	C/C	T/T	C/C	T/T	A/A	C/T	G/G	G/A	G/T	C/T	G/G	A/A	C/C	T/T	C/C	C/C	G/G	T/T	A/A	C/C	C/C	G/G	C/C	C/C	C/C	T/T	A/A	A/A	T/T	C/C	G/G	C/C
BS0367	BS		TW^	0.992701	BS0325		BS0942		./.	G/G	G/G	C/C	T/T	C/C	C/T	C/A	A/T	C/T	T/T	./.	C/T	A/A	T/T	G/G	A/A	G/T	C/C	G/G	C/A	./.	T/T	C/A	T/C	C/G	T/T	A/A	C/C	C/C	G/G	C/C	C/C	C/C	T/T	A/A	A/A	T/T	C/C	G/G	C/C
BS0368	BS			0.10219	BS0327		BS0937		./.	./.	./.	./.	./.	./.	./.	C/C	./.	./.	./.	./.	./.	./.	./.	./.	./.	./.	./.	./.	./.	./.	./.	A/A	T/T	./.	./.	./.	./.	C/C	./.	C/C	./.	./.	./.	./.	./.	./.	./.	./.	./.
BS0369	BS		TW^	1	BS0316		BS0982		./.	G/G	G/G	C/C	T/T	C/C	T/T	A/A	T/T	C/C	T/T	C/C	T/T	A/A	T/T	G/G	A/A	G/T	C/C	G/G	C/C	C/C	T/T	C/A	T/C	G/G	T/T	A/A	C/C	C/C	G/G	C/C	C/C	C/C	T/T	A/A	A/A	T/T	C/C	G/G	C/C
BS0370	BS		TW^	1	BS0334		BS0952		./.	G/G	G/G	C/C	T/T	C/C	T/T	A/A	T/T	C/C	T/T	C/C	./.	A/A	C/C	G/G	A/A	G/T	C/C	G/G	A/A	C/C	T/T	C/A	T/C	G/G	T/T	A/A	C/C	C/C	G/G	C/C	C/C	C/C	T/T	A/A	A/A	T/T	C/C	G/G	C/C
BS0371	BS		TW^	1	BS0311		BS1266		./.	G/G	G/G	C/C	T/T	C/C	T/T	A/A	T/T	C/C	T/T	C/C	T/T	A/A	T/T	G/G	A/A	G/T	C/C	G/G	C/A	C/C	T/T	C/A	T/C	G/G	T/T	A/A	C/C	C/C	G/G	C/C	C/C	C/C	T/T	A/A	A/A	T/T	C/C	G/G	C/C
BS0372	BS		TW^	1	BS0316		BS0965		./.	G/G	G/G	C/C	T/T	C/C	T/T	A/A	T/T	C/C	T/T	C/C	./.	A/A	T/T	G/G	A/A	G/G	C/C	G/G	C/C	C/C	T/T	A/A	T/T	G/G	T/T	A/A	C/C	C/C	G/G	C/C	C/C	C/C	T/T	A/A	A/A	T/T	C/C	G/G	C/C
BS0374	BS		TW^	1	BS0325		BS0938		./.	G/G	G/G	C/C	T/T	C/C	T/T	A/A	T/T	C/C	T/T	C/C	T/T	A/A	C/T	G/G	A/A	G/T	C/C	G/G	C/A	C/C	T/T	C/A	T/C	G/G	T/T	A/A	C/C	C/C	G/G	C/C	C/C	C/C	T/T	A/A	A/A	T/T	C/C	G/G	C/C
BS0375	BS		TW^	1	BS0308		BS1267		./.	G/G	G/G	C/C	T/T	C/C	T/T	A/A	T/T	C/C	T/T	C/C	T/T	A/A	./.	G/G	A/A	G/G	C/C	G/G	C/A	C/C	T/T	A/A	T/T	G/G	T/T	A/A	C/C	C/C	G/G	C/C	C/C	C/C	T/T	A/A	A/A	T/T	C/C	G/G	C/C
BS0376	BS	TW^	TW^	1	BS0325		BS0980		./.	G/G	G/G	C/C	T/T	C/C	T/T	A/A	T/T	C/C	T/T	C/C	T/T	A/A	./.	G/G	A/A	G/T	C/C	G/G	C/A	C/C	T/T	C/A	T/C	G/G	T/T	A/A	C/C	C/C	G/G	C/C	C/C	C/C	T/T	A/A	A/A	T/T	C/C	G/G	C/C
BS0378	BS	TW^	TW^	1	BS0337		BS0971		./.	G/G	G/G	C/C	T/T	C/C	T/T	A/A	T/T	C/C	T/T	C/C	T/T	A/A	T/T	G/G	A/A	G/T	C/C	G/G	C/A	C/C	T/T	C/A	T/C	G/G	T/T	A/A	C/C	C/C	G/G	C/C	C/C	C/C	T/T	A/A	A/A	T/T	C/C	G/G	C/C
BS0379	BS		TW^	0.934307	BS0315		BS1271		./.	G/G	G/G	C/C	T/T	C/C	C/T	C/A	A/T	C/T	T/T	C/C	./.	A/A	T/T	G/G	A/A	G/T	./.	G/G	C/C	C/C	T/T	C/A	T/C	C/G	T/T	./.	C/C	C/C	G/G	C/C	C/C	C/C	T/T	A/A	A/A	T/T	C/C	G/G	C/C
BS0380	BS		TW^	0.992701	BS0328		BS0970		./.	G/G	G/G	C/C	T/T	C/C	C/T	C/A	A/T	C/T	T/T	./.	C/T	A/A	T/T	G/G	A/A	G/T	C/C	G/G	C/A	C/C	T/T	C/A	T/C	C/G	T/T	A/A	C/C	C/C	G/G	C/C	C/C	C/C	T/T	A/A	A/A	T/T	C/C	G/G	C/C
BS0384	BS		TW^	1	BS0308		BS0967		./.	G/G	G/G	C/C	T/T	C/C	T/T	A/A	T/T	C/C	T/T	C/C	T/T	A/A	C/T	G/G	A/A	G/T	C/C	G/G	C/A	C/C	T/T	C/A	T/C	C/G	T/T	A/A	C/C	C/C	G/G	C/C	C/C	C/C	T/T	A/A	A/A	T/T	C/C	G/G	C/C
BS0385	BS		TW^	1	BS0308		BS0967		./.	G/G	G/G	C/C	T/T	C/C	C/T	C/A	A/T	C/T	T/T	C/C	./.	A/A	./.	G/G	A/A	G/T	C/C	G/G	C/A	C/C	T/T	C/A	T/C	C/G	T/T	A/A	C/C	C/C	G/G	C/C	C/C	C/C	T/T	A/A	A/A	T/T	C/C	G/G	C/C
BS0386	BS		TW^	0.985401	BS0327		BS0981		./.	G/G	G/G	C/C	T/T	C/C	T/T	./.	T/T	C/C	T/T	C/C	T/T	A/A	T/T	G/G	A/A	G/T	C/C	G/G	C/A	C/C	T/T	C/C	C/C	G/G	T/T	A/A	C/C	C/C	G/G	C/C	C/C	C/C	T/T	A/A	A/A	T/T	C/C	G/G	C/C
BS0387	BS		TW^	0.985401	BS0327		BS0969		./.	G/G	G/G	C/C	T/T	C/C	T/T	A/A	T/T	C/C	T/T	C/C	T/T	A/A	T/T	G/G	A/A	G/T	C/C	G/G	C/A	C/C	T/T	C/C	C/C	G/G	T/T	A/A	C/C	C/C	G/G	C/C	C/C	C/C	T/T	A/A	A/A	./.	C/C	G/G	C/C
BS0388	BS		TW^	1	BS0358		BS0998		./.	G/G	G/G	C/C	T/T	C/C	T/T	A/A	T/T	C/C	T/T	C/C	T/T	A/A	T/T	G/G	A/A	G/G	C/C	G/G	C/C	C/C	T/T	A/A	T/T	G/G	T/T	A/A	C/C	C/C	G/G	C/C	C/C	C/C	T/T	A/A	A/A	T/T	C/C	G/G	C/C
BS0389	BS		TW^	0.992701	BS0319		BS0977		./.	G/G	G/G	C/C	T/T	C/C	T/T	A/A	T/T	C/C	T/T	C/C	T/T	A/A	T/T	G/G	A/A	G/T	C/C	G/G	A/A	C/C	T/T	C/C	C/C	G/G	T/T	A/A	C/C	C/C	G/G	C/C	C/C	C/C	T/T	A/A	A/A	T/T	C/C	G/G	C/C
BS0390	BS	W	W	1	BS0339		BS1267		./.	G/A	A/G	C/C	C/T	C/C	C/T	C/A	A/T	C/T	C/T	C/C	./.	A/A	C/C	G/A	G/A	T/T	C/T	G/T	C/A	C/T	T/C	A/A	T/T	C/G	C/T	G/A	T/C	C/T	G/A	T/C	C/T	C/T	C/T	G/A	A/G	G/T	C/T	G/T	C/C
BS0392	BS		TW^	1	BS0332		BS0972		./.	G/G	G/G	C/C	T/T	C/C	C/T	C/A	A/T	C/T	T/T	C/C	C/T	A/A	T/T	G/G	A/A	G/G	C/C	G/G	C/C	C/C	T/T	A/A	T/T	C/G	T/T	A/A	C/C	C/C	G/G	C/C	C/C	C/C	T/T	A/A	A/A	T/T	C/C	G/G	C/C
BS0394	BS		TW^	1	BS0332		BS0976		./.	G/G	G/G	C/C	T/T	C/C	C/T	C/A	A/T	C/T	T/T	C/C	./.	A/A	C/C	G/G	A/A	G/G	C/C	G/G	C/A	C/C	T/T	A/A	T/T	C/G	T/T	A/A	C/C	C/C	G/G	C/C	C/C	C/C	T/T	A/A	A/A	T/T	C/C	G/G	C/C
BS0395	BS		TW^	0.970803	BS0327		BS0995		./.	G/G	G/G	C/C	T/T	C/C	T/T	A/A	T/T	C/C	./.	C/C	C/T	A/A	T/T	G/G	A/A	G/T	C/C	G/G	C/C	C/C	T/T	A/A	T/T	G/G	T/T	A/A	C/C	C/C	G/G	C/C	C/C	C/C	T/T	A/A	A/A	./.	C/C	G/G	C/C
BS0396	BS	W	W	1	BS0329		BS1273		./.	G/A	A/G	C/C	C/T	C/C	C/T	C/A	A/T	C/T	C/T	C/C	./.	A/A	C/T	G/A	G/A	T/T	C/T	G/T	C/C	C/T	T/C	A/A	T/T	C/G	C/T	G/A	T/C	C/T	G/A	T/C	C/T	C/T	C/T	G/A	A/G	G/T	C/T	G/T	C/C
BS0397	BS		TW^	1	BS0327		BS0973		./.	G/G	G/G	C/C	T/T	C/C	T/T	A/A	T/T	C/C	T/T	C/C	T/T	A/A	C/C	G/G	A/A	G/T	C/C	G/G	A/A	C/C	T/T	C/A	T/C	G/G	T/T	A/A	C/C	C/C	G/G	C/C	C/C	C/C	T/T	A/A	A/A	T/T	C/C	G/G	C/C
BS0398	BS	W	W	0.978102	BS0336		BS1274		./.	G/A	A/G	C/C	C/T	C/C	C/T	C/A	A/T	C/T	C/T	C/C	./.	A/A	C/T	G/A	G/A	T/T	C/T	G/T	C/C	C/T	T/C	A/A	T/T	C/G	C/T	G/A	T/C	C/T	G/A	T/C	C/T	C/T	C/T	G/A	A/G	./.	C/T	G/T	C/C
BS0399	BS	TW^	TW^	1	BS0342	W	BS0979		./.	G/G	G/G	C/C	T/T	C/C	T/T	A/A	T/T	C/C	T/T	C/C	./.	A/A	T/T	G/G	A/A	G/T	C/C	G/G	C/A	C/C	T/T	C/C	C/C	G/G	T/T	A/A	C/C	C/C	G/G	C/C	C/C	C/C	T/T	A/A	A/A	T/T	C/C	G/G	C/C
BS0400	BS		TW^	1	BS0337		BS0970		./.	G/G	G/G	C/C	T/T	C/C	C/T	C/A	A/T	C/T	T/T	C/C	C/T	A/A	T/T	G/G	A/A	G/T	C/C	G/G	C/A	C/C	T/T	C/A	T/C	C/G	T/T	A/A	C/C	C/C	G/G	C/C	C/C	C/C	T/T	A/A	A/A	T/T	C/C	G/G	C/C
BS0401	BS		TW^	0.970803	BS0319		BS0963		./.	G/G	G/G	C/C	T/T	C/C	./.	./.	A/T	C/T	T/T	C/C	./.	A/A	T/T	G/G	A/A	G/T	C/C	G/G	C/A	C/C	T/T	C/A	./.	C/G	T/T	A/A	C/C	C/C	G/G	C/C	C/C	C/C	T/T	A/A	A/A	T/T	C/C	G/G	C/C
BS0402	BS		TW^	1	BS0325		BS0987		./.	G/G	G/G	C/C	T/T	C/C	T/T	A/A	T/T	C/C	T/T	C/C	T/T	A/A	C/T	G/G	A/A	G/T	C/C	G/G	A/A	C/C	T/T	C/C	C/C	G/G	T/T	A/A	C/C	C/C	G/G	C/C	C/C	C/C	T/T	A/A	A/A	T/T	C/C	G/G	C/C
BS0403	BS		TW^	0.963504	BS0373		BS0967		./.	G/G	G/G	C/C	T/T	C/C	C/T	C/A	A/T	C/T	T/T	C/C	C/T	A/A	C/T	G/G	A/A	G/G	C/C	G/G	C/A	C/C	T/T	A/A	T/T	C/G	T/T	A/A	C/C	C/C	G/G	C/C	C/C	C/C	T/T	A/A	A/A	T/T	C/C	G/G	C/C
BS0404	BS	W	W	0.992701	BS0342		BS1272		./.	G/A	A/G	C/C	C/T	C/C	C/T	C/A	A/T	C/T	C/T	C/C	C/T	A/A	C/T	G/A	G/A	T/T	C/T	G/T	C/A	C/T	T/C	C/A	T/C	C/G	C/T	G/A	T/C	C/T	G/A	T/C	C/T	C/T	C/T	G/A	A/G	G/T	C/T	G/T	C/C
BS0405	BS	TW^	TW^	1	BS0342		BS1270		./.	G/G	G/G	C/C	T/T	C/C	C/T	C/A	A/T	C/T	T/T	C/C	./.	A/A	T/T	G/G	A/A	G/T	C/C	G/G	C/C	C/C	T/T	C/A	T/C	C/G	T/T	A/A	C/C	C/C	G/G	C/C	C/C	C/C	T/T	A/A	A/A	T/T	C/C	G/G	C/C
BS0406	BS		TW^	1	BS0319		BS0976		./.	G/G	G/G	C/C	T/T	C/C	T/T	A/A	T/T	C/C	T/T	C/C	T/T	A/A	T/T	G/G	A/A	G/T	C/C	G/G	C/A	C/C	T/T	C/A	T/C	G/G	T/T	A/A	C/C	C/C	G/G	C/C	C/C	C/C	T/T	A/A	A/A	T/T	C/C	G/G	C/C
BS0407	BS		TW^	0.992701	BS0346		BS1277		./.	G/G	G/G	C/C	T/T	C/C	C/T	C/A	A/T	C/T	T/T	C/C	C/T	A/A	T/T	G/G	A/A	G/T	C/C	G/G	C/A	C/C	T/T	C/A	T/C	C/G	T/T	A/A	C/C	C/C	G/G	C/C	C/C	C/C	T/T	A/A	A/A	T/T	C/C	G/G	C/C
BS0408	BS		TW^	1	BS0311		BS0989		./.	G/G	G/G	C/C	T/T	C/C	T/T	A/A	T/T	C/C	T/T	C/C	T/T	A/A	T/T	G/G	A/A	G/T	C/C	G/G	C/A	C/C	T/T	C/A	T/C	G/G	T/T	A/A	C/C	C/C	G/G	C/C	C/C	C/C	T/T	A/A	A/A	T/T	C/C	G/G	C/C
BS0410	BS		TW^	1	BS0327		BS0995		./.	G/G	G/G	C/C	T/T	C/C	T/T	A/A	T/T	C/C	T/T	C/C	C/T	A/A	T/T	G/G	A/A	G/T	C/C	G/G	C/A	C/C	T/T	C/A	T/C	G/G	T/T	A/A	C/C	C/C	G/G	C/C	C/C	C/C	T/T	A/A	A/A	T/T	C/C	G/G	C/C
BS0411	BS		TW^	1	BS0327		BS0995		./.	G/G	G/G	C/C	T/T	C/C	T/T	A/A	T/T	C/C	T/T	C/C	C/T	A/A	T/T	G/G	A/A	G/T	C/C	G/G	C/A	C/C	T/T	C/A	T/C	G/G	T/T	A/A	C/C	C/C	G/G	C/C	C/C	C/C	T/T	A/A	A/A	T/T	C/C	G/G	C/C
BS0412	BS		TW^	0.992701	BS0319		BS0974		./.	G/G	G/G	C/C	T/T	C/C	T/T	A/A	T/T	C/C	T/T	C/C	./.	A/A	T/T	G/G	A/A	G/T	C/C	G/G	C/A	C/C	T/T	C/C	C/C	G/G	T/T	A/A	C/C	C/C	G/G	C/C	C/C	C/C	T/T	A/A	A/A	T/T	C/C	G/G	C/C
BS0413	BS		TW^	1	BS0319		BS1019		./.	G/G	G/G	C/C	T/T	C/C	C/T	C/A	A/T	C/T	T/T	C/C	C/T	A/A	T/T	G/G	A/A	G/G	C/C	G/G	C/C	C/C	T/T	A/A	T/T	C/G	T/T	A/A	C/C	C/C	G/G	C/C	C/C	C/C	T/T	A/A	A/A	T/T	C/C	G/G	C/C
BS0414	BS		TW^	1	BS0319		BS1008		./.	G/G	G/G	C/C	T/T	C/C	T/T	A/A	T/T	C/C	T/T	C/C	./.	A/A	T/T	G/G	A/A	G/T	C/C	G/G	C/A	C/C	T/T	C/A	T/C	G/G	T/T	A/A	C/C	C/C	G/G	C/C	C/C	C/C	T/T	A/A	A/A	T/T	C/C	G/G	C/C
BS0415	BS			0.080292	BS0319		BS1012		./.	./.	./.	./.	./.	./.	./.	./.	./.	./.	./.	./.	C/T	./.	./.	./.	./.	./.	./.	./.	./.	./.	./.	A/A	./.	./.	./.	./.	./.	./.	./.	./.	./.	./.	./.	./.	./.	./.	./.	./.	./.
BS0416	BS		TW^	1			BS1000		./.	G/G	G/G	C/C	T/T	C/C	T/T	A/A	T/T	C/C	T/T	C/C	T/T	A/A	./.	G/G	A/A	G/G	C/C	G/G	C/A	C/C	T/T	A/A	T/T	G/G	T/T	A/A	C/C	C/C	G/G	C/C	C/C	C/C	T/T	A/A	A/A	T/T	C/C	G/G	C/C
BS0417	BS		TW^	0.978102	BS0319		BS1000		./.	G/G	G/G	C/C	T/T	C/C	T/T	A/A	T/T	C/C	T/T	C/C	T/T	./.	./.	G/G	A/A	G/T	C/C	G/G	A/A	C/C	T/T	C/A	T/C	G/G	T/T	A/A	C/C	C/C	G/G	C/C	C/C	C/C	T/T	A/A	A/A	T/T	C/C	G/G	C/C
BS0418	BS			0.868613	BS0308		BS0995		./.	G/G	G/G	C/C	T/T	C/C	T/T	A/A	T/T	C/C	T/T	C/C	./.	A/A	T/T	G/G	A/A	G/G	C/C	G/G	C/C	T/T	./.	A/A	T/T	G/G	T/T	A/A	C/C	C/C	G/G	C/C	C/C	C/C	T/T	A/A	A/A	T/T	C/C	G/G	C/C
BS0419	BS		TW^	1	BS0358		BS1004		./.	G/G	G/G	C/C	T/T	C/C	T/T	A/A	T/T	C/C	T/T	C/C	T/T	A/A	T/T	G/G	A/A	G/G	C/C	G/G	C/C	C/C	T/T	A/A	T/T	G/G	T/T	A/A	C/C	C/C	G/G	C/C	C/C	C/C	T/T	A/A	A/A	T/T	C/C	G/G	C/C
BS0420	BS		TW^	0.992701	BS0348		BS0980		./.	G/A	G/G	C/C	T/T	C/C	C/T	C/A	A/T	C/T	./.	./.	C/T	A/A	C/T	G/G	G/A	G/G	C/T	G/G	C/A	C/C	T/T	A/A	T/T	C/G	T/T	A/A	C/C	C/C	G/G	C/C	C/C	C/C	T/T	A/A	A/A	T/T	C/C	G/G	C/C
BS0421	BS		TW^	1	BS0325		BS1013		./.	G/G	G/G	C/C	T/T	C/C	T/T	A/A	T/T	C/C	T/T	C/C	C/T	A/A	C/T	G/G	A/A	G/T	C/C	G/G	C/A	C/C	T/T	C/A	T/C	G/G	T/T	A/A	C/C	C/C	G/G	C/C	C/C	C/C	T/T	A/A	A/A	T/T	C/C	G/G	C/C
BS0422	BS		TW^	1	BS0357		BS0990		./.	G/G	G/G	C/C	T/T	C/C	T/T	A/A	T/T	C/C	T/T	C/C	T/T	A/A	T/T	G/G	A/A	G/G	C/C	G/G	C/C	C/C	T/T	C/A	T/C	G/G	T/T	A/A	C/C	C/C	G/G	C/C	C/C	C/C	T/T	A/A	A/A	T/T	C/C	G/G	C/C
BS0424	BS		TW^	1	BS0325		BS0994		./.	G/G	G/G	C/C	T/T	C/C	T/T	A/A	T/T	C/C	T/T	C/C	T/T	A/A	T/T	G/G	A/A	G/T	C/C	G/G	C/A	C/C	T/T	C/A	T/C	G/G	T/T	A/A	C/C	C/C	G/G	C/C	C/C	C/C	T/T	A/A	A/A	T/T	C/C	G/G	C/C
BS0425	BS		TW^	0.846715	BS0348		BS1269		./.	G/G	G/G	C/C	./.	./.	C/T	C/A	A/T	C/T	T/T	./.	C/T	A/A	./.	G/G	./.	G/G	C/C	G/G	C/A	C/C	T/T	A/A	T/T	C/G	T/T	A/A	C/C	C/C	G/G	C/C	./.	./.	T/T	A/A	A/A	T/T	C/C	G/G	C/C
BS0427	BS		TW^	1	BS0325		BS0993		./.	G/G	G/G	C/C	T/T	C/C	T/T	A/A	T/T	C/C	T/T	C/C	T/T	A/A	C/T	G/G	A/A	G/T	C/C	G/G	C/A	C/C	T/T	C/C	C/C	G/G	T/T	A/A	C/C	C/C	G/G	C/C	C/C	C/C	T/T	A/A	A/A	T/T	C/C	G/G	C/C
BS0428	BS			0.00729927	BS0355		BS1001		./.	./.	./.	./.	./.	./.	./.	./.	./.	./.	./.	./.	./.	./.	./.	./.	./.	./.	./.	./.	./.	./.	./.	./.	./.	./.	./.	./.	./.	./.	./.	./.	./.	./.	./.	./.	./.	./.	./.	./.	./.
BS0429	BS		TW^	1	BS0355	W	BS0989		./.	G/G	G/G	C/C	T/T	C/C	T/T	A/A	T/T	C/C	T/T	C/C	./.	A/A	T/T	G/G	A/A	G/T	C/C	G/G	A/A	C/C	T/T	C/C	C/C	G/G	T/T	A/A	C/C	C/C	G/G	C/C	C/C	C/C	T/T	A/A	A/A	T/T	C/C	G/G	C/C
BS0430	BS		TW^	1	BS0346		BS0985		./.	G/G	G/G	C/C	T/T	C/C	C/T	C/A	A/T	C/T	T/T	C/C	C/T	A/A	T/T	G/A	G/A	T/T	C/T	G/T	C/C	C/T	T/C	A/A	T/T	C/C	C/T	A/A	C/C	C/C	G/G	C/C	C/C	C/C	T/T	A/A	A/A	T/T	C/C	G/G	C/C
BS0431	BS		TW^	0.927007	BS0319		BS0992		./.	G/G	G/G	C/C	T/T	C/C	./.	./.	T/T	C/C	T/T	C/C	T/T	A/A	T/T	G/G	A/A	G/T	C/C	G/G	A/A	C/C	T/T	C/C	C/C	G/G	T/T	A/A	C/C	C/C	G/G	C/C	C/C	C/C	T/T	A/A	A/A	./.	C/C	G/G	C/C
BS0432	BS			0.19708	BS0325		BS1008		./.	./.	./.	./.	./.	./.	./.	./.	./.	./.	T/T	./.	T/T	A/A	./.	./.	./.	G/T	./.	G/G	./.	C/C	T/T	./.	./.	./.	./.	./.	./.	./.	./.	./.	./.	./.	./.	./.	./.	./.	./.	./.	./.
BS0433	BS			0.124088					./.	./.	./.	./.	./.	./.	./.	./.	./.	./.	./.	./.	C/T	A/A	./.	./.	./.	./.	./.	G/T	./.	./.	./.	./.	./.	./.	./.	./.	./.	./.	./.	./.	./.	./.	./.	./.	./.	./.	./.	./.	./.
BS0434	BS		TW^	1	BS0361		BS1017		./.	G/G	G/G	C/C	T/T	C/C	T/T	A/A	T/T	C/C	T/T	./.	T/T	A/A	T/T	G/G	A/A	G/G	C/C	G/G	C/C	C/C	T/T	A/A	T/T	G/G	T/T	A/A	C/C	C/C	G/G	C/C	C/C	C/C	T/T	A/A	A/A	T/T	C/C	G/G	C/C
BS0435	BS		TW^	1	BS0375		BS0984		./.	G/G	G/G	C/C	T/T	C/C	T/T	A/A	T/T	C/C	T/T	C/C	T/T	A/A	T/T	G/G	A/A	G/T	C/C	G/G	C/C	C/C	T/T	C/A	T/C	G/G	T/T	A/A	C/C	C/C	G/G	C/C	C/C	C/C	T/T	A/A	A/A	T/T	C/C	G/G	C/C
BS0436	BS		TW^	1	BS0348		BS0980		./.	G/A	G/G	C/C	T/T	C/C	T/T	A/A	T/T	C/C	T/T	C/C	T/T	A/A	C/T	G/G	G/A	G/G	C/T	G/G	C/A	C/C	T/T	A/A	T/T	G/G	T/T	A/A	C/C	C/C	G/G	C/C	C/C	C/C	T/T	A/A	A/A	T/T	C/C	G/G	C/C
BS0437	BS		TW^	0.978102	BS0356		BS1007		./.	G/G	G/G	C/C	T/T	C/C	T/T	A/A	T/T	C/C	./.	C/C	T/T	./.	T/T	G/G	A/A	G/T	C/C	G/G	C/A	C/C	T/T	C/A	T/C	G/G	T/T	A/A	C/C	C/C	G/G	C/C	C/C	C/C	T/T	A/A	A/A	T/T	C/C	G/G	C/C
BS0438	BS		TW^	1	BS0384		BS1002		./.	G/G	G/G	C/C	T/T	C/C	T/T	A/A	T/T	C/C	T/T	C/C	T/T	A/A	C/T	G/G	A/A	G/T	C/C	G/G	C/A	C/C	T/T	C/A	T/C	G/G	T/T	A/A	C/C	C/C	G/G	C/C	C/C	C/C	T/T	A/A	A/A	T/T	C/C	G/G	C/C
BS0440	BS		TW^	1	BS0357		BS1005		./.	G/G	G/G	C/C	T/T	C/C	T/T	A/A	T/T	C/C	T/T	C/C	T/T	A/A	T/T	G/G	A/A	G/T	C/C	G/G	A/A	C/C	T/T	C/C	C/C	G/G	T/T	A/A	C/C	C/C	G/G	C/C	C/C	C/C	T/T	A/A	A/A	T/T	C/C	G/G	C/C
BS0441	BS		TW^	1	BS0361		BS1000		./.	G/G	G/G	C/C	T/T	C/C	T/T	A/A	T/T	C/C	T/T	C/C	T/T	A/A	T/T	G/G	A/A	G/G	C/C	G/G	C/C	C/C	T/T	A/A	T/T	G/G	T/T	A/A	C/C	C/C	G/G	C/C	C/C	C/C	T/T	A/A	A/A	T/T	C/C	G/G	C/C
BS0442	BS	W^	W^	0.992701	BS0355	W	BS0997		./.	G/A	A/G	C/C	C/T	C/C	C/T	C/A	A/T	C/T	C/T	C/C	C/T	A/A	C/T	G/A	G/A	T/T	C/T	G/T	C/C	C/T	T/C	A/A	T/T	C/G	C/T	G/A	T/C	C/T	G/A	T/C	C/T	C/T	C/T	G/A	A/G	G/T	C/T	G/T	C/C
BS0443	BS		TW^	1	BS0361		BS1278		./.	G/G	G/G	C/C	T/T	C/C	C/T	C/A	A/T	C/T	T/T	C/C	./.	A/A	T/T	G/G	A/A	G/G	C/C	G/G	C/C	C/C	T/T	A/A	T/T	C/G	T/T	A/A	C/C	C/C	G/G	C/C	C/C	C/C	T/T	A/A	A/A	T/T	C/C	G/G	C/C
BS0445	BS			0.0145985	BS0335		BS1016		./.	./.	./.	./.	./.	./.	./.	./.	./.	./.	./.	./.	./.	./.	./.	./.	./.	./.	./.	./.	./.	./.	./.	A/A	./.	./.	./.	./.	./.	./.	./.	./.	./.	./.	./.	./.	./.	./.	./.	./.	./.
BS0446	BS		TW^	1	BS0319		BS1007		./.	G/G	G/G	C/C	T/T	C/C	T/T	A/A	T/T	C/C	T/T	C/C	T/T	A/A	T/T	G/G	A/A	G/G	C/C	G/G	C/C	C/C	T/T	A/A	T/T	G/G	T/T	A/A	C/C	C/C	G/G	C/C	C/C	C/C	T/T	A/A	A/A	T/T	C/C	G/G	C/C
BS0447	BS		TW^	1	BS0319		BS1010		./.	G/G	G/G	C/C	T/T	C/C	T/T	A/A	T/T	C/C	T/T	C/C	T/T	A/A	T/T	G/G	A/A	G/T	C/C	G/G	C/A	C/C	T/T	C/A	T/C	G/G	T/T	A/A	C/C	C/C	G/G	C/C	C/C	C/C	T/T	A/A	A/A	T/T	C/C	G/G	C/C
BS0448	BS		TW^	0.992701	BS0360		BS0980		./.	G/G	G/G	C/C	T/T	C/C	C/T	C/A	A/T	C/T	T/T	C/C	C/T	A/A	C/C	G/G	A/A	./.	C/C	G/G	C/A	C/C	T/T	A/A	T/T	C/G	T/T	A/A	C/C	C/C	G/G	C/C	C/C	C/C	T/T	A/A	A/A	T/T	C/C	G/G	C/C
BS0449	BS		TW^	0.992701	BS0361		BS0993		./.	G/G	G/G	C/C	T/T	C/C	T/T	A/A	T/T	C/C	T/T	C/C	T/T	A/A	T/T	G/G	A/A	G/G	C/C	G/G	C/C	C/C	T/T	A/A	T/T	G/G	T/T	A/A	C/C	C/C	G/G	C/C	C/C	C/C	T/T	A/A	A/A	T/T	C/C	G/G	C/C
BS0450	BS		TW^	1	BS0361		BS0993		./.	G/G	G/G	C/C	T/T	C/C	C/T	C/A	A/T	C/T	T/T	C/C	./.	A/A	T/T	G/G	A/A	G/T	C/C	G/G	C/C	C/C	T/T	C/A	T/C	C/G	T/T	A/A	C/C	C/C	G/G	C/C	C/C	C/C	T/T	A/A	A/A	T/T	C/C	G/G	C/C
BS0451	BS		TW^	1	BS0361		BS0970		./.	G/G	G/G	C/C	T/T	C/C	C/T	C/A	A/T	C/T	T/T	C/C	C/T	A/A	T/T	G/G	A/A	G/G	C/C	G/G	C/C	C/C	T/T	A/A	T/T	C/G	T/T	A/A	C/C	C/C	G/G	C/C	C/C	C/C	T/T	A/A	A/A	T/T	C/C	G/G	C/C
BS0452	BS		TW^	1	BS0361		BS1000		./.	G/G	G/G	C/C	T/T	C/C	T/T	A/A	T/T	C/C	T/T	C/C	T/T	A/A	./.	G/G	A/A	G/G	C/C	G/G	C/A	C/C	T/T	A/A	T/T	G/G	T/T	A/A	C/C	C/C	G/G	C/C	C/C	C/C	T/T	A/A	A/A	T/T	C/C	G/G	C/C
BS0453	BS		TW^	1	BS0376		BS1276		./.	G/G	G/G	C/C	T/T	C/C	C/T	C/A	A/T	C/T	T/T	C/C	C/T	A/A	./.	G/G	A/A	G/T	C/C	G/G	C/A	C/C	T/T	C/A	T/C	C/G	T/T	A/A	C/C	C/C	G/G	C/C	C/C	C/C	T/T	A/A	A/A	T/T	C/C	G/G	C/C
BS0454	BS		TW^	0.985401	BS0376	TW^	BS0983		./.	G/G	G/G	C/C	T/T	C/C	T/T	./.	T/T	C/C	T/T	C/C	T/T	A/A	C/T	G/G	A/A	G/T	C/C	G/G	C/A	C/C	T/T	C/A	./.	G/G	T/T	A/A	C/C	C/C	G/G	C/C	C/C	C/C	T/T	A/A	A/A	T/T	C/C	G/G	C/C
BS0455	BS		TW^	0.941606	BS0369		BS1014		./.	G/G	G/G	C/C	T/T	C/C	T/T	A/A	T/T	C/C	T/T	C/C	T/T	A/A	./.	G/G	A/A	G/G	./.	G/G	C/C	C/C	T/T	A/A	T/T	G/G	T/T	A/A	C/C	C/C	G/G	C/C	C/C	C/C	T/T	A/A	A/A	T/T	C/C	G/G	C/C
BS0456	BS		TW^	1	BS0379		BS1015		./.	G/G	G/G	C/C	T/T	C/C	C/T	C/A	A/T	C/T	T/T	C/C	C/T	A/A	T/T	G/G	A/A	G/G	C/C	G/G	C/C	C/C	T/T	A/A	T/T	C/G	T/T	A/A	C/C	C/C	G/G	C/C	C/C	C/C	T/T	A/A	A/A	T/T	C/C	G/G	C/C
BS0457	BS		TW^	0.970803	BS0376	TW^	BS0996		./.	G/G	G/G	C/C	T/T	C/C	T/T	A/A	T/T	C/C	./.	./.	T/T	A/A	T/T	G/G	A/A	G/T	C/C	G/G	C/A	C/C	T/T	C/A	T/C	G/G	T/T	A/A	C/C	C/C	G/G	C/C	C/C	C/C	T/T	A/A	A/A	./.	C/C	G/G	C/C
BS0458	BS		TW^	1	BS0369		BS1032		./.	G/G	G/G	C/C	T/T	C/C	T/T	A/A	T/T	C/C	T/T	C/C	./.	A/A	T/T	G/G	A/A	G/G	C/C	G/G	C/C	C/C	T/T	A/A	T/T	G/G	T/T	A/A	C/C	C/C	G/G	C/C	C/C	C/C	T/T	A/A	A/A	T/T	C/C	G/G	C/C
BS0460	BS		TW^	1	BS0361		BS1035		./.	G/G	G/G	C/C	T/T	C/C	C/T	C/A	A/T	C/T	T/T	C/C	C/T	A/A	T/T	G/G	A/A	G/G	C/C	G/G	C/C	C/C	T/T	A/A	T/T	C/G	T/T	A/A	C/C	C/C	G/G	C/C	C/C	C/C	T/T	A/A	A/A	T/T	C/C	G/G	C/C
BS0462	BS		TW^	1	BS0379		BS1039		./.	G/G	G/G	C/C	T/T	C/C	T/T	A/A	T/T	C/C	T/T	C/C	T/T	A/A	C/T	G/G	A/A	G/T	C/C	G/G	C/A	C/C	T/T	C/C	C/C	G/G	T/T	A/A	C/C	C/C	G/G	C/C	C/C	C/C	T/T	A/A	A/A	T/T	C/C	G/G	C/C
BS0463	BS		TW^	0.992701	BS0369		BS1032		./.	G/G	G/G	C/C	T/T	C/C	T/T	./.	T/T	C/C	T/T	C/C	T/T	A/A	T/T	G/G	A/A	G/G	C/C	G/G	C/C	C/C	T/T	A/A	T/T	G/G	T/T	A/A	C/C	C/C	G/G	C/C	C/C	C/C	T/T	A/A	A/A	T/T	C/C	G/G	C/C
BS0464	BS		TW^	0.970803	BS0379		BS1036		./.	G/G	G/G	C/C	T/T	C/C	T/T	A/A	T/T	C/C	T/T	C/C	T/T	./.	C/C	G/G	A/A	G/T	C/C	G/G	C/A	C/C	T/T	C/A	T/C	G/G	T/T	A/A	C/C	C/C	G/G	C/C	C/C	C/C	T/T	A/A	A/A	T/T	C/C	G/G	C/C
BS0465	BS		TW^	1	BS0379		BS1043		./.	G/G	G/G	C/C	T/T	C/C	C/T	C/A	A/T	C/T	T/T	C/C	C/T	A/A	T/T	G/G	A/A	G/T	C/C	G/G	C/A	C/C	T/T	C/C	C/C	C/G	T/T	A/A	C/C	C/C	G/G	C/C	C/C	C/C	T/T	A/A	A/A	T/T	C/C	G/G	C/C
BS0466	BS		TW^	0.992701	BS0379		BS0994		./.	G/G	G/G	C/C	T/T	C/C	C/C	C/C	A/A	T/T	T/T	C/C	C/C	A/A	T/T	G/G	A/A	G/T	C/C	G/G	C/A	./.	T/T	C/A	T/C	C/C	T/T	A/A	C/C	C/C	G/G	C/C	C/C	C/C	T/T	A/A	A/A	T/T	C/C	G/G	C/C
BS0467	BS			0.0291971	BS0369		BS0999		./.	./.	./.	./.	./.	./.	./.	./.	./.	./.	./.	./.	./.	./.	./.	./.	./.	./.	./.	./.	./.	./.	./.	./.	./.	./.	./.	./.	./.	./.	./.	./.	./.	./.	./.	./.	./.	./.	./.	./.	./.
BS0468	BS		TW^	1	BS0379		BS1018		./.	G/G	G/G	C/C	T/T	C/C	T/T	A/A	T/T	C/C	T/T	C/C	T/T	A/A	T/T	G/G	A/A	G/T	C/C	G/G	C/A	C/C	T/T	C/C	C/C	G/G	T/T	A/A	C/C	C/C	G/G	C/C	C/C	C/C	T/T	A/A	A/A	T/T	C/C	G/G	C/C
BS0469	BS		TW^	1	BS0383		BS1030		./.	G/G	G/G	C/C	T/T	C/C	T/T	A/A	T/T	C/C	T/T	C/C	T/T	A/A	C/T	G/G	G/A	G/G	C/T	G/G	C/A	C/C	T/T	C/A	T/C	G/G	T/T	A/A	C/C	C/C	G/G	C/C	C/C	C/C	T/T	A/A	A/A	T/T	C/C	G/G	C/C
BS0470	BS		TW^	1	BS0376	TW^	BS1024		./.	G/G	G/G	C/C	T/T	C/C	T/T	A/A	T/T	C/C	T/T	C/C	T/T	A/A	T/T	G/G	A/A	G/G	C/C	G/G	C/C	C/C	T/T	A/A	T/T	G/G	T/T	A/A	C/C	C/C	G/G	C/C	C/C	C/C	T/T	A/A	A/A	T/T	C/C	G/G	C/C
BS0471	BS			0.00729927	BS0375		BS0984		./.	./.	./.	./.	./.	./.	./.	./.	./.	./.	./.	./.	./.	./.	./.	./.	./.	./.	./.	./.	./.	./.	./.	A/A	./.	./.	./.	./.	./.	./.	./.	./.	./.	./.	./.	./.	./.	./.	./.	./.	./.
BS0472	BS		TW^	1	BS0369		BS1051		./.	G/G	G/G	C/C	T/T	C/C	C/T	C/A	A/T	C/T	T/T	C/C	C/T	A/A	T/T	G/G	A/A	G/G	C/C	G/G	C/C	C/C	T/T	A/A	T/T	C/G	T/T	A/A	C/C	C/C	G/G	C/C	C/C	C/C	T/T	A/A	A/A	T/T	C/C	G/G	C/C
BS0473	BS	TW^	TW^	1	BS0376	TW^	BS1022		./.	G/G	G/G	C/C	T/T	C/C	T/T	A/A	T/T	C/C	T/T	C/C	./.	A/A	T/T	G/G	A/A	G/G	C/C	G/G	C/C	C/C	T/T	A/A	T/T	G/G	T/T	A/A	C/C	C/C	G/G	C/C	C/C	C/C	T/T	A/A	A/A	T/T	C/C	G/G	C/C
BS0474	BS	TW^	TW^	1	BS0375		BS1025		./.	G/G	G/G	C/C	T/T	C/C	T/T	A/A	T/T	C/C	T/T	C/C	T/T	A/A	T/T	G/G	A/A	G/T	C/C	G/G	C/C	C/C	T/T	C/A	T/C	G/G	T/T	A/A	C/C	C/C	G/G	C/C	C/C	C/C	T/T	A/A	A/A	T/T	C/C	G/G	C/C
BS0475	BS		TW^	1	BS0376		BS1021		./.	G/G	G/G	C/C	T/T	C/C	T/T	A/A	T/T	C/C	T/T	C/C	T/T	A/A	C/T	G/G	A/A	G/T	C/C	G/G	C/A	C/C	T/T	C/A	T/C	G/G	T/T	A/A	C/C	C/C	G/G	C/C	C/C	C/C	T/T	A/A	A/A	T/T	C/C	G/G	C/C
BS0476	BS		TW^	1	BS0375		BS1032		./.	G/G	G/G	C/C	T/T	C/C	T/T	A/A	T/T	C/C	T/T	C/C	T/T	A/A	T/T	G/G	A/A	G/G	C/C	G/G	C/C	C/C	T/T	A/A	T/T	G/G	T/T	A/A	C/C	C/C	G/G	C/C	C/C	C/C	T/T	A/A	A/A	T/T	C/C	G/G	C/C
BS0477	BS		TW^	0.992701	BS0382		BS1011		./.	G/G	G/G	C/C	T/T	C/C	T/T	A/A	T/T	C/C	T/T	C/C	T/T	A/A	T/T	G/G	A/A	G/G	C/C	G/G	C/C	./.	T/T	A/A	T/T	G/G	T/T	A/A	C/C	C/C	G/G	C/C	C/C	C/C	T/T	A/A	A/A	T/T	C/C	G/G	C/C
BS0478	BS	TW^	TW^	1	BS0383		BS0991		./.	G/G	G/G	C/C	T/T	C/C	C/C	C/C	A/A	T/T	T/T	C/C	C/C	A/A	T/T	G/G	A/A	G/G	C/C	G/G	C/C	C/C	T/T	A/A	T/T	C/C	T/T	A/A	C/C	C/C	G/G	C/C	C/C	C/C	T/T	A/A	A/A	T/T	C/C	G/G	C/C
BS0479	BS		TW^	1	BS0319		BS1020		./.	G/G	G/G	C/C	T/T	C/C	T/T	A/A	T/T	C/C	T/T	C/C	T/T	A/A	T/T	G/A	G/A	T/T	C/T	G/T	C/A	C/T	T/C	C/A	T/C	C/G	C/T	A/A	C/C	C/C	G/G	C/C	C/C	C/C	T/T	A/A	A/A	T/T	C/C	G/G	C/C
BS0480	BS		TW^	0.978102	BS0383		BS1000		./.	G/G	G/G	C/C	T/T	C/C	T/T	A/A	T/T	C/C	./.	C/C	T/T	A/A	C/C	G/G	A/A	G/G	C/C	G/G	C/A	C/C	T/T	A/A	T/T	G/G	T/T	A/A	C/C	C/C	G/G	C/C	C/C	C/C	T/T	A/A	A/A	T/T	./.	G/G	C/C
BS0481	BS		TW^	1	BS0383		BS1053		./.	G/G	G/G	C/C	T/T	C/C	C/T	C/A	A/T	C/T	T/T	C/C	./.	A/A	C/C	G/G	A/A	G/G	C/C	G/G	C/A	C/C	T/T	A/A	T/T	C/G	T/T	A/A	C/C	C/C	G/G	C/C	C/C	C/C	T/T	A/A	A/A	T/T	C/C	G/G	C/C
BS0482	BS		TW^	1	BS0383		BS1038		./.	G/G	G/G	C/C	T/T	C/C	T/T	A/A	T/T	C/C	T/T	C/C	T/T	A/A	T/T	G/G	A/A	G/T	C/C	G/G	C/C	C/C	T/T	C/A	T/C	G/G	T/T	A/A	C/C	C/C	G/G	C/C	C/C	C/C	T/T	A/A	A/A	T/T	C/C	G/G	C/C
BS0483	BS	TW^	TW^	0.970803	BS0329	W	BS1014		./.	G/G	G/G	C/C	T/T	C/C	T/T	A/A	T/T	C/C	T/T	C/C	T/T	./.	T/T	G/G	A/A	G/G	C/C	G/G	C/C	C/C	T/T	A/A	T/T	G/G	T/T	A/A	C/C	C/C	G/G	C/C	C/C	C/C	T/T	A/A	A/A	T/T	C/C	G/G	C/C
BS0484	BS		TW^	1	BS0383		BS1026		./.	G/G	G/G	C/C	T/T	C/C	C/T	C/A	A/T	C/T	T/T	C/C	C/T	A/A	T/T	G/G	A/A	G/T	C/C	G/G	C/C	C/C	T/T	C/A	T/C	C/G	T/T	A/A	C/C	C/C	G/G	C/C	C/C	C/C	T/T	A/A	A/A	T/T	C/C	G/G	C/C
BS0485	BS		TW^	1	BS0375		BS1048		./.	G/G	G/G	C/C	T/T	C/C	C/T	C/A	A/T	C/T	T/T	C/C	C/T	A/A	./.	G/G	A/A	G/G	C/C	G/G	C/A	C/C	T/T	A/A	T/T	C/G	T/T	A/A	C/C	C/C	G/G	C/C	C/C	C/C	T/T	A/A	A/A	T/T	C/C	G/G	C/C
BS0486	BS		TW^	1	BS0376	TW^	BS1057		./.	G/G	G/G	C/C	T/T	C/C	T/T	A/A	T/T	C/C	T/T	C/C	T/T	A/A	T/T	G/G	A/A	G/G	C/C	G/G	C/C	C/C	T/T	A/A	T/T	G/G	T/T	A/A	C/C	C/C	G/G	C/C	C/C	C/C	T/T	A/A	A/A	T/T	C/C	G/G	C/C
BS0487	BS			0.321168	BS0375		BS1043		./.	G/G	./.	./.	T/T	C/C	./.	./.	./.	./.	T/T	C/C	C/T	A/A	T/T	./.	A/A	./.	./.	G/G	C/A	./.	T/T	C/A	./.	./.	T/T	./.	./.	./.	./.	./.	C/C	C/C	./.	./.	./.	./.	./.	./.	./.
BS0488	BS		TW^	1	BS0382		BS1043		./.	G/G	G/G	C/C	T/T	C/C	C/T	C/A	A/T	C/T	T/T	C/C	C/T	A/A	T/T	G/G	A/A	G/T	C/C	G/G	A/A	C/C	T/T	C/C	C/C	C/G	T/T	A/A	C/C	C/C	G/G	C/C	C/C	C/C	T/T	A/A	A/A	T/T	C/C	G/G	C/C
BS0489	BS		TW^	1	BS0417		BS0993		./.	G/G	G/G	C/C	T/T	C/C	T/T	A/A	T/T	C/C	T/T	C/C	T/T	A/A	./.	G/G	A/A	G/T	C/C	G/G	C/A	C/C	T/T	C/A	T/C	G/G	T/T	A/A	C/C	C/C	G/G	C/C	C/C	C/C	T/T	A/A	A/A	T/T	C/C	G/G	C/C
BS0490	BS		TW^	1	BS0382		BS1282		./.	G/G	G/G	C/C	T/T	C/C	T/T	A/A	T/T	C/C	T/T	C/C	T/T	A/A	T/T	G/G	A/A	G/T	C/C	G/G	C/A	C/C	T/T	C/C	C/C	G/G	T/T	A/A	C/C	C/C	G/G	C/C	C/C	C/C	T/T	A/A	A/A	T/T	C/C	G/G	C/C
BS0491	BS		TW^	0.978102	BS0375		BS1061		./.	G/G	G/G	C/C	T/T	C/C	C/T	C/A	A/T	C/T	T/T	C/C	C/T	A/A	C/C	G/G	A/A	G/G	C/C	G/G	C/A	./.	T/T	A/A	T/T	C/G	T/T	A/A	C/C	C/C	G/G	C/C	C/C	C/C	T/T	A/A	./.	T/T	C/C	G/G	C/C
BS0492	BS		TW^	0.992701	BS0375		BS1064		./.	G/G	G/G	C/C	T/T	C/C	T/T	A/A	T/T	C/C	T/T	./.	T/T	A/A	T/T	G/G	A/A	G/G	C/C	G/G	C/C	./.	T/T	A/A	T/T	G/G	T/T	A/A	C/C	C/C	G/G	C/C	C/C	C/C	T/T	A/A	A/A	T/T	C/C	G/G	C/C
BS0493	BS		TW^	0.992701	BS0393		BS1075		./.	G/G	G/G	C/C	T/T	C/C	C/T	C/A	A/T	C/T	T/T	C/C	C/T	A/A	T/T	G/G	A/A	G/G	C/C	G/G	C/C	C/C	T/T	A/A	T/T	C/G	T/T	A/A	C/C	C/C	G/G	C/C	C/C	C/C	T/T	A/A	A/A	T/T	C/C	G/G	C/C
BS0494	BS		TW^	0.985401	BS0369		BS1057		./.	G/G	G/G	C/C	T/T	C/C	T/T	A/A	T/T	C/C	T/T	C/C	T/T	A/A	T/T	G/G	A/A	G/G	C/C	G/G	C/C	C/C	T/T	A/A	T/T	G/G	T/T	A/A	C/C	C/C	G/G	C/C	C/C	C/C	T/T	A/A	A/A	T/T	C/C	G/G	C/C
BS0495	BS		TW^	1	BS0375		BS1056		./.	G/G	G/G	C/C	T/T	C/C	C/T	C/A	A/T	C/T	T/T	C/C	C/T	A/A	T/T	G/G	A/A	G/G	C/C	G/G	C/C	C/C	T/T	A/A	T/T	C/G	T/T	A/A	C/C	C/C	G/G	C/C	C/C	C/C	T/T	A/A	A/A	T/T	C/C	G/G	C/C
BS0496	BS		TW^	1	BS0382		BS1044		./.	G/G	G/G	C/C	T/T	C/C	T/T	A/A	T/T	C/C	T/T	C/C	T/T	A/A	./.	G/G	A/A	G/T	C/C	G/G	A/A	C/C	T/T	C/A	T/C	G/G	T/T	A/A	C/C	C/C	G/G	C/C	C/C	C/C	T/T	A/A	A/A	T/T	C/C	G/G	C/C
BS0497	BS		TW^	1	BS0399	TW^	BS1039		./.	G/G	G/G	C/C	T/T	C/C	T/T	A/A	T/T	C/C	T/T	C/C	T/T	A/A	T/T	G/G	A/A	G/T	C/C	G/G	C/A	C/C	T/T	C/A	T/C	G/G	T/T	A/A	C/C	C/C	G/G	C/C	C/C	C/C	T/T	A/A	A/A	T/T	C/C	G/G	C/C
BS0498	BS		W^	0.70073	BS0382		BS1028		./.	G/A	A/G	C/C	C/T	C/C	./.	./.	./.	C/T	C/T	C/C	C/T	A/A	C/T	./.	G/A	T/T	./.	G/T	C/C	C/T	T/C	A/A	./.	./.	C/T	./.	./.	C/T	G/A	T/C	C/T	C/T	./.	./.	./.	G/T	C/T	G/T	./.
BS0499	BS			0.00729927	BS0405		BS1040		./.	./.	./.	./.	./.	./.	./.	./.	./.	./.	./.	./.	./.	./.	./.	./.	./.	./.	./.	./.	./.	./.	./.	A/A	./.	./.	./.	./.	./.	./.	./.	./.	./.	./.	./.	./.	./.	./.	./.	./.	./.
BS0500	BS		TW^	0.985401	BS0387		BS1006		./.	G/G	G/G	C/C	T/T	C/C	C/T	C/A	A/T	C/T	T/T	C/C	./.	A/A	T/T	G/G	A/A	G/T	C/C	G/G	C/C	C/C	T/T	C/A	T/C	C/G	T/T	A/A	C/C	C/C	G/G	C/C	C/C	C/C	T/T	A/A	A/A	T/T	C/C	G/G	C/C
BS0501	BS		TW^	1	BS0409		BS1041		./.	G/A	G/G	C/C	T/T	C/C	T/T	A/A	T/T	C/C	T/T	C/C	T/T	A/A	./.	G/G	G/A	G/T	C/T	G/G	C/A	C/C	T/T	C/A	T/C	G/G	T/T	A/A	C/C	C/C	G/G	C/C	C/C	C/C	T/T	A/A	A/A	T/T	C/C	G/G	C/C
BS0502	BS		TW^	0.554745	BS0383		BS1062		./.	G/G	G/G	C/C	T/T	C/C	./.	./.	./.	C/C	T/T	C/C	T/T	A/A	T/T	./.	A/A	G/G	./.	G/G	C/C	C/C	T/T	A/A	./.	./.	T/T	./.	./.	C/C	G/G	./.	C/C	C/C	./.	A/A	./.	T/T	C/C	./.	./.
BS0503	BS		TW^	0.890511	BS0361		BS1045		./.	G/G	G/G	C/C	T/T	./.	T/T	A/A	T/T	C/C	T/T	C/C	T/T	A/A	./.	G/G	A/A	G/G	C/C	G/G	C/C	C/C	T/T	A/A	T/T	G/G	T/T	A/A	C/C	C/C	G/G	C/C	C/C	C/C	T/T	A/A	A/A	T/T	C/C	G/G	C/C
BS0504	BS		TW^	1	BS0382		BS1000		./.	G/G	G/G	C/C	T/T	C/C	T/T	A/A	T/T	C/C	T/T	C/C	T/T	A/A	./.	G/G	A/A	G/T	C/C	G/G	A/A	C/C	T/T	C/A	T/C	G/G	T/T	A/A	C/C	C/C	G/G	C/C	C/C	C/C	T/T	A/A	A/A	T/T	C/C	G/G	C/C
BS0505	BS		TW^	1	BS0376	TW^	BS1035		./.	G/G	G/G	C/C	T/T	C/C	T/T	A/A	T/T	C/C	T/T	C/C	./.	A/A	T/T	G/G	A/A	G/T	C/C	G/G	C/C	C/C	T/T	C/A	T/C	G/G	T/T	A/A	C/C	C/C	G/G	C/C	C/C	C/C	T/T	A/A	A/A	T/T	C/C	G/G	C/C
BS0506	BS			0.124088					./.	./.	./.	./.	./.	./.	./.	./.	./.	./.	./.	./.	C/T	A/A	./.	./.	./.	./.	./.	G/G	./.	T/T	./.	A/A	./.	./.	./.	./.	./.	./.	./.	./.	./.	./.	./.	./.	./.	./.	./.	./.	./.
BS0507	BS		TW^	1	BS0405	TW^	BS1037		./.	G/G	G/G	C/C	T/T	C/C	T/T	A/A	T/T	C/C	T/T	C/C	T/T	A/A	C/C	G/G	A/A	G/T	C/C	G/G	C/A	C/C	T/T	C/A	T/C	G/G	T/T	A/A	C/C	C/C	G/G	C/C	C/C	C/C	T/T	A/A	A/A	T/T	C/C	G/G	C/C
BS0508	BS		TW^	1	BS0405	TW^	BS0993		./.	G/G	G/G	C/C	T/T	C/C	T/T	A/A	T/T	C/C	T/T	C/C	T/T	A/A	T/T	G/G	A/A	G/T	C/C	G/G	C/C	C/C	T/T	C/A	T/C	G/G	T/T	A/A	C/C	C/C	G/G	C/C	C/C	C/C	T/T	A/A	A/A	T/T	C/C	G/G	C/C
BS0509	BS		TW^	1	BS0405	TW^	BS1061		./.	G/G	G/G	C/C	T/T	C/C	C/C	C/C	A/A	T/T	T/T	C/C	C/C	A/A	T/T	G/G	A/A	G/G	C/C	G/G	C/C	C/C	T/T	A/A	T/T	C/C	T/T	A/A	C/C	C/C	G/G	C/C	C/C	C/C	T/T	A/A	A/A	T/T	C/C	G/G	C/C
BS0510	BS		TW^	1	BS0425		BS1070		./.	G/G	G/G	C/C	T/T	C/C	T/T	A/A	T/T	C/C	T/T	C/C	T/T	A/A	./.	G/G	A/A	G/G	C/C	G/G	C/A	C/C	T/T	A/A	T/T	G/G	T/T	A/A	C/C	C/C	G/G	C/C	C/C	C/C	T/T	A/A	A/A	T/T	C/C	G/G	C/C
BS0511	BS		TW^	0.766423	BS0393		BS1014		./.	G/G	G/G	C/C	T/T	C/C	T/T	./.	./.	C/C	T/T	C/C	T/T	A/A	./.	./.	A/A	G/T	C/C	G/G	C/C	C/C	T/T	C/A	./.	./.	T/T	./.	C/C	C/C	G/G	C/C	C/C	C/C	T/T	A/A	./.	T/T	C/C	G/G	./.
BS0512	BS		TW^	1	BS0376	TW^	BS1025		./.	G/G	G/G	C/C	T/T	C/C	C/T	C/A	A/T	C/T	T/T	C/C	./.	A/A	T/T	G/G	A/A	G/G	C/C	G/G	C/C	C/C	T/T	A/A	T/T	C/G	T/T	A/A	C/C	C/C	G/G	C/C	C/C	C/C	T/T	A/A	A/A	T/T	C/C	G/G	C/C
BS0513	BS		TW^	1	BS0361		BS1025		./.	G/G	G/G	C/C	T/T	C/C	T/T	A/A	T/T	C/C	T/T	C/C	T/T	A/A	C/C	G/G	A/A	G/T	C/C	G/G	C/A	C/C	T/T	C/A	T/C	G/G	T/T	A/A	C/C	C/C	G/G	C/C	C/C	C/C	T/T	A/A	A/A	T/T	C/C	G/G	C/C
BS0514	BS	TW^	TW^	1	BS0361		BS1029		./.	G/G	G/G	C/C	T/T	C/C	T/T	A/A	T/T	C/C	T/T	C/C	T/T	A/A	T/T	G/G	A/A	G/T	C/C	G/G	C/A	C/C	T/T	C/A	T/C	G/G	T/T	A/A	C/C	C/C	G/G	C/C	C/C	C/C	T/T	A/A	A/A	T/T	C/C	G/G	C/C
BS0516	BS		TW^	0.992701	BS0393		BS1056		./.	G/G	G/G	C/C	T/T	C/C	C/T	C/A	A/T	C/T	T/T	C/C	C/T	A/A	T/T	G/G	A/A	G/G	C/C	G/G	C/C	C/C	T/T	A/A	T/T	C/C	T/T	A/A	C/C	C/C	G/G	C/C	C/C	C/C	T/T	A/A	A/A	T/T	C/C	G/G	C/C
BS0517	BS		TW^	1	BS0439		BS1084		./.	G/G	G/G	C/C	T/T	C/C	C/T	C/A	A/T	C/T	T/T	C/C	./.	A/A	T/T	G/G	A/A	G/G	C/C	G/G	C/C	C/C	T/T	A/A	T/T	C/G	T/T	A/A	C/C	C/C	G/G	C/C	C/C	C/C	T/T	A/A	A/A	T/T	C/C	G/G	C/C
BS0518	BS		TW^	1	BS0387		BS1064		./.	G/G	G/G	C/C	T/T	C/C	T/T	A/A	T/T	C/C	T/T	./.	T/T	A/A	T/T	G/G	A/A	G/T	C/C	G/G	C/A	C/C	T/T	C/C	C/C	G/G	T/T	A/A	C/C	C/C	G/G	C/C	C/C	C/C	T/T	A/A	A/A	T/T	C/C	G/G	C/C
BS0519	BS		TW^	1	BS0425		BS1071		./.	G/G	G/G	C/C	T/T	C/C	C/T	C/A	A/T	C/T	T/T	C/C	C/T	A/A	T/T	G/G	A/A	G/G	C/C	G/G	C/C	C/C	T/T	A/A	T/T	C/G	T/T	A/A	C/C	C/C	G/G	C/C	C/C	C/C	T/T	A/A	A/A	T/T	C/C	G/G	C/C
BS0520	BS			0.0218978	BS0387		BS1031		./.	./.	./.	./.	./.	./.	./.	./.	./.	./.	./.	./.	./.	./.	./.	./.	./.	./.	./.	./.	./.	./.	./.	./.	./.	./.	./.	./.	./.	./.	./.	./.	./.	./.	./.	./.	./.	./.	./.	./.	./.
BS0521	BS		TW^	1	BS0387		BS1039		./.	G/G	G/G	C/C	T/T	C/C	T/T	A/A	T/T	C/C	T/T	C/C	T/T	A/A	C/T	G/G	A/A	G/T	C/C	G/G	C/A	C/C	T/T	C/C	C/C	G/G	T/T	A/A	C/C	C/C	G/G	C/C	C/C	C/C	T/T	A/A	A/A	T/T	C/C	G/G	C/C
BS0522	BS		TW^	1	BS0425		BS1063		./.	G/G	G/G	C/C	T/T	C/C	C/T	C/A	A/T	C/T	T/T	C/C	./.	A/A	T/T	G/G	A/A	G/G	C/C	G/G	C/C	C/C	T/T	A/A	T/T	C/G	T/T	A/A	C/C	C/C	G/G	C/C	C/C	C/C	T/T	A/A	A/A	T/T	C/C	G/G	C/C
BS0523	BS			0.0729927	BS0387		BS1096		./.	G/G	./.	./.	./.	./.	./.	./.	./.	./.	./.	./.	./.	./.	./.	./.	./.	./.	./.	./.	./.	./.	./.	A/A	./.	./.	T/T	./.	./.	./.	./.	./.	./.	./.	./.	./.	./.	./.	./.	./.	./.
BS0524	BS		TW^	1	BS0425		BS1082		./.	G/G	G/G	C/C	T/T	C/C	C/T	C/A	A/T	C/T	T/T	C/C	C/T	A/A	./.	G/G	A/A	G/G	C/C	G/G	C/A	C/C	T/T	A/A	T/T	C/G	T/T	A/A	C/C	C/C	G/G	C/C	C/C	C/C	T/T	A/A	A/A	T/T	C/C	G/G	C/C
BS0525	BS		TW^	1	BS0405	TW^	BS1057		./.	G/G	G/G	C/C	T/T	C/C	C/C	C/C	A/A	T/T	T/T	C/C	C/C	A/A	T/T	G/G	A/A	G/G	C/C	G/G	C/C	C/C	T/T	A/A	T/T	C/C	T/T	A/A	C/C	C/C	G/G	C/C	C/C	C/C	T/T	A/A	A/A	T/T	C/C	G/G	C/C
BS0526	BS		TW^	0.992701	BS0387		BS1280		./.	G/A	G/G	C/C	T/T	C/C	T/T	A/A	T/T	C/C	T/T	C/C	T/T	A/A	C/T	G/G	G/A	G/T	C/T	G/G	C/A	C/C	T/T	C/A	T/C	G/G	T/T	A/A	C/C	C/C	G/G	C/C	C/C	C/C	T/T	A/A	A/A	T/T	C/C	G/G	C/C
BS0527	BS			0.0364964	BS0393		BS1056		./.	./.	./.	./.	./.	./.	./.	./.	./.	./.	./.	./.	./.	./.	./.	./.	./.	./.	./.	./.	./.	./.	./.	./.	./.	./.	./.	./.	./.	./.	./.	./.	./.	./.	./.	./.	./.	./.	./.	./.	./.
BS0528	BS		TW^	1	BS0387		BS1042		./.	G/G	G/G	C/C	T/T	C/C	T/T	A/A	T/T	C/C	T/T	./.	T/T	A/A	C/C	G/G	A/A	G/T	C/C	G/G	A/A	C/C	T/T	C/A	T/C	G/G	T/T	A/A	C/C	C/C	G/G	C/C	C/C	C/C	T/T	A/A	A/A	T/T	C/C	G/G	C/C
BS0529	BS		TW^	1	BS0405	TW^	BS1042		./.	G/G	G/G	C/C	T/T	C/C	C/T	C/A	A/T	C/T	T/T	C/C	./.	A/A	T/T	G/G	A/A	G/T	C/C	G/G	C/C	C/C	T/T	C/A	T/C	C/G	T/T	A/A	C/C	C/C	G/G	C/C	C/C	C/C	T/T	A/A	A/A	T/T	C/C	G/G	C/C
BS0530	BS			0.0364964	BS0387		BS1062		./.	./.	./.	./.	./.	./.	./.	./.	./.	./.	./.	./.	./.	./.	./.	./.	./.	./.	./.	./.	./.	./.	./.	./.	./.	./.	./.	./.	./.	./.	./.	./.	./.	./.	./.	./.	./.	./.	./.	./.	./.
BS0531	BS		TW^	1	BS0425		BS1062		./.	G/G	G/G	C/C	T/T	C/C	T/T	A/A	T/T	C/C	T/T	C/C	T/T	A/A	C/C	G/G	A/A	G/G	C/C	G/G	C/A	C/C	T/T	A/A	T/T	G/G	T/T	A/A	C/C	C/C	G/G	C/C	C/C	C/C	T/T	A/A	A/A	T/T	C/C	G/G	C/C
BS0532	BS		TW^	0.992701	BS0416		BS1046		./.	G/G	G/G	C/C	T/T	C/C	T/T	A/A	T/T	C/C	T/T	C/C	./.	A/A	T/T	G/G	A/A	G/G	C/C	G/G	C/C	C/C	T/T	A/A	T/T	G/G	T/T	A/A	C/C	C/C	G/G	C/C	C/C	C/C	T/T	A/A	A/A	T/T	C/C	G/G	C/C
BS0533	BS			0.0291971	BS0387		BS1050		./.	./.	./.	./.	./.	./.	./.	./.	./.	./.	./.	./.	./.	./.	./.	./.	./.	./.	./.	./.	./.	./.	./.	A/A	./.	./.	./.	./.	./.	./.	./.	./.	./.	./.	./.	./.	./.	./.	./.	./.	./.
BS0535	BS		TW^	1	BS0405	TW^	BS1025		./.	G/G	G/G	C/C	T/T	C/C	C/C	C/C	A/A	T/T	T/T	C/C	C/C	A/A	T/T	G/G	A/A	G/G	C/C	G/G	C/C	C/C	T/T	A/A	T/T	C/C	T/T	A/A	C/C	C/C	G/G	C/C	C/C	C/C	T/T	A/A	A/A	T/T	C/C	G/G	C/C
BS0536	BS		TW^	1	BS0416		BS1074		./.	G/G	G/G	C/C	T/T	C/C	T/T	A/A	T/T	C/C	T/T	C/C	T/T	A/A	C/C	G/G	A/A	G/G	C/C	G/G	C/A	C/C	T/T	A/A	T/T	G/G	T/T	A/A	C/C	C/C	G/G	C/C	C/C	C/C	T/T	A/A	A/A	T/T	C/C	G/G	C/C
BS0537	BS		TW^	1	BS0405	TW^	BS1058		./.	G/G	G/G	C/C	T/T	C/C	C/T	C/A	A/T	C/T	T/T	C/C	./.	A/A	T/T	G/G	A/A	G/T	C/C	G/G	C/C	C/C	T/T	A/A	T/T	C/G	T/T	A/A	C/C	C/C	G/G	C/C	C/C	C/C	T/T	A/A	A/A	T/T	C/C	G/G	C/C
BS0538	BS		TW^	1	BS0425		BS1095		./.	G/G	G/G	C/C	T/T	C/C	C/T	C/A	A/T	C/T	T/T	C/C	./.	A/A	T/T	G/G	A/A	G/G	C/C	G/G	C/C	C/C	T/T	A/A	T/T	C/G	T/T	A/A	C/C	C/C	G/G	C/C	C/C	C/C	T/T	A/A	A/A	T/T	C/C	G/G	C/C
BS0539	BS		TW^	1	BS0416		BS1063		./.	G/G	G/G	C/C	T/T	C/C	T/T	A/A	T/T	C/C	T/T	C/C	T/T	A/A	T/T	G/G	A/A	G/G	C/C	G/G	C/C	C/C	T/T	A/A	T/T	G/G	T/T	A/A	C/C	C/C	G/G	C/C	C/C	C/C	T/T	A/A	A/A	T/T	C/C	G/G	C/C
BS0540	BS		TW^	1	BS0425		BS1063		./.	G/G	G/G	C/C	T/T	C/C	T/T	A/A	T/T	C/C	T/T	C/C	T/T	A/A	C/C	G/G	A/A	G/G	C/C	G/G	C/A	C/C	T/T	A/A	T/T	G/G	T/T	A/A	C/C	C/C	G/G	C/C	C/C	C/C	T/T	A/A	A/A	T/T	C/C	G/G	C/C
BS0541	BS		TW^	1	BS0393		BS1058		./.	G/G	G/G	C/C	T/T	C/C	C/T	C/A	A/T	C/T	T/T	C/C	C/T	A/A	T/T	G/G	A/A	G/G	C/C	G/G	C/C	C/C	T/T	A/A	T/T	C/G	T/T	A/A	C/C	C/C	G/G	C/C	C/C	C/C	T/T	A/A	A/A	T/T	C/C	G/G	C/C
BS0542	BS		TW^	1	BS0405		BS1027		./.	G/G	G/G	C/C	T/T	C/C	C/T	C/A	A/T	C/T	T/T	C/C	C/T	A/A	T/T	G/G	A/A	G/T	C/C	G/G	C/A	C/C	T/T	C/A	T/C	C/G	T/T	A/A	C/C	C/C	G/G	C/C	C/C	C/C	T/T	A/A	A/A	T/T	C/C	G/G	C/C
BS0543	BS		TW^	0.978102	BS0409		BS1035		./.	G/G	G/G	C/C	T/T	C/C	T/T	./.	T/T	C/C	T/T	C/C	T/T	A/A	T/T	G/G	A/A	G/G	C/C	G/G	C/C	C/C	T/T	A/A	T/T	G/G	T/T	A/A	C/C	C/C	G/G	C/C	C/C	C/C	T/T	A/A	A/A	./.	C/C	G/G	C/C
BS0544	BS		TW^	1	BS0416		BS1094		./.	G/G	G/G	C/C	T/T	C/C	T/T	A/A	T/T	C/C	T/T	C/C	T/T	A/A	T/T	G/G	A/A	G/G	C/C	G/G	C/C	C/C	T/T	A/A	T/T	G/G	T/T	A/A	C/C	C/C	G/G	C/C	C/C	C/C	T/T	A/A	A/A	T/T	C/C	G/G	C/C
BS0545	BS		TW^	1	BS0417		BS1061		./.	G/G	G/G	C/C	T/T	C/C	T/T	A/A	T/T	C/C	T/T	C/C	T/T	A/A	./.	G/G	A/A	G/G	C/C	G/G	C/A	C/C	T/T	A/A	T/T	G/G	T/T	A/A	C/C	C/C	G/G	C/C	C/C	C/C	T/T	A/A	A/A	T/T	C/C	G/G	C/C
BS0546	BS		TW^	0.642336					./.	./.	G/G	C/C	./.	./.	C/C	C/C	A/A	T/T	T/T	./.	C/C	A/A	./.	G/G	./.	./.	./.	G/G	./.	C/T	T/T	A/A	T/T	C/C	./.	A/A	C/C	C/C	G/G	C/C	./.	./.	T/T	A/A	A/A	T/T	C/C	G/G	C/C
BS0547	BS		TW^	1	BS0441		BS1034		./.	G/G	G/G	C/C	T/T	C/C	T/T	A/A	T/T	C/C	T/T	./.	T/T	A/A	T/T	G/G	A/A	G/T	C/C	G/G	C/A	C/C	T/T	C/A	T/C	G/G	T/T	A/A	C/C	C/C	G/G	C/C	C/C	C/C	T/T	A/A	A/A	T/T	C/C	G/G	C/C
BS0548	BS		TW^	1	BS0387		BS1053		./.	G/G	G/G	C/C	T/T	C/C	T/T	A/A	T/T	C/C	T/T	C/C	T/T	A/A	C/C	G/G	A/A	G/T	C/C	G/G	C/A	C/C	T/T	C/A	T/C	G/G	T/T	A/A	C/C	C/C	G/G	C/C	C/C	C/C	T/T	A/A	A/A	T/T	C/C	G/G	C/C
BS0549	BS		TW^	1	BS0405		BS1281		./.	G/G	G/G	C/C	T/T	C/C	C/T	C/A	A/T	C/T	T/T	C/C	C/T	A/A	./.	G/G	A/A	G/G	C/C	G/G	C/A	C/C	T/T	A/A	T/T	C/G	T/T	A/A	C/C	C/C	G/G	C/C	C/C	C/C	T/T	A/A	A/A	T/T	C/C	G/G	C/C
BS0550	BS		TW^	1	BS0387		BS1056		./.	G/G	G/G	C/C	T/T	C/C	T/T	A/A	T/T	C/C	T/T	C/C	T/T	A/A	T/T	G/G	A/A	G/T	C/C	G/G	C/C	C/C	T/T	C/A	T/C	G/G	T/T	A/A	C/C	C/C	G/G	C/C	C/C	C/C	T/T	A/A	A/A	T/T	C/C	G/G	C/C
BS0551	BS	TW^	TW^	1	BS0329	W	BS1077		./.	G/G	G/G	C/C	T/T	C/C	T/T	A/A	T/T	C/C	T/T	C/C	T/T	A/A	T/T	G/G	A/A	G/G	C/C	G/G	C/C	C/C	T/T	A/A	T/T	G/G	T/T	A/A	C/C	C/C	G/G	C/C	C/C	C/C	T/T	A/A	A/A	T/T	C/C	G/G	C/C
BS0552	BS		TW^	1	BS0425		BS1046		./.	G/G	G/G	C/C	T/T	C/C	T/T	A/A	T/T	C/C	T/T	C/C	T/T	A/A	./.	G/G	A/A	G/G	C/C	G/G	C/A	C/C	T/T	A/A	T/T	G/G	T/T	A/A	C/C	C/C	G/G	C/C	C/C	C/C	T/T	A/A	A/A	T/T	C/C	G/G	C/C
BS0553	BS		TW^	1	BS0405	TW^	BS1067		./.	G/G	G/G	C/C	T/T	C/C	T/T	A/A	T/T	C/C	T/T	C/C	T/T	A/A	T/T	G/G	A/A	G/T	C/C	G/G	C/C	C/C	T/T	C/C	C/C	G/G	T/T	A/A	C/C	C/C	G/G	C/C	C/C	C/C	T/T	A/A	A/A	T/T	C/C	G/G	C/C
BS0554	BS		TW^	0.992701	BS0387		BS1003		./.	G/G	G/G	C/C	T/T	C/C	T/T	A/A	T/T	C/C	T/T	C/C	T/T	A/A	T/T	G/G	A/A	G/T	C/C	G/G	C/C	C/C	T/T	C/A	T/C	C/G	T/T	A/A	C/C	C/C	G/G	C/C	C/C	C/C	T/T	A/A	A/A	T/T	C/C	G/G	C/C
BS0555	BS		TW^	1	BS0405		BS1089		./.	G/G	G/G	C/C	T/T	C/C	C/T	C/A	A/T	C/T	T/T	C/C	C/T	A/A	T/T	G/G	A/A	G/T	C/C	G/G	C/C	C/C	T/T	C/A	T/C	C/G	T/T	A/A	C/C	C/C	G/G	C/C	C/C	C/C	T/T	A/A	A/A	T/T	C/C	G/G	C/C
BS0556	BS		TW^	1	BS0416		BS1054		./.	G/G	G/G	C/C	T/T	C/C	C/T	C/A	A/T	C/T	T/T	C/C	./.	A/A	T/T	G/G	A/A	G/G	C/C	G/G	C/C	C/C	T/T	A/A	T/T	C/G	T/T	A/A	C/C	C/C	G/G	C/C	C/C	C/C	T/T	A/A	A/A	T/T	C/C	G/G	C/C
BS0557	BS		TW^	1	BS0425		BS1009		./.	G/G	G/G	C/C	T/T	C/C	C/T	C/A	A/T	C/T	T/T	C/C	./.	A/A	C/C	G/G	A/A	G/G	C/C	G/G	C/A	C/C	T/T	A/A	T/T	C/G	T/T	A/A	C/C	C/C	G/G	C/C	C/C	C/C	T/T	A/A	A/A	T/T	C/C	G/G	C/C
BS0558	BS		TW^	1	BS0405		BS1106		./.	G/G	G/G	C/C	T/T	C/C	C/T	C/A	A/T	C/T	T/T	C/C	C/T	A/A	T/T	G/G	A/A	G/G	C/C	G/G	C/C	C/C	T/T	A/A	T/T	C/G	T/T	A/A	C/C	C/C	G/G	C/C	C/C	C/C	T/T	A/A	A/A	T/T	C/C	G/G	C/C
BS0559	BS		TW^	1	BS0409		BS1106		./.	G/A	G/G	C/C	T/T	C/C	T/T	A/A	T/T	C/C	T/T	C/C	T/T	A/A	C/T	G/G	G/A	G/G	C/T	G/G	C/A	C/C	T/T	A/A	T/T	G/G	T/T	A/A	C/C	C/C	G/G	C/C	C/C	C/C	T/T	A/A	A/A	T/T	C/C	G/G	C/C
BS0560	BS		TW^	1	BS0405	TW^	BS1084		./.	G/G	G/G	C/C	T/T	C/C	T/T	A/A	T/T	C/C	T/T	C/C	T/T	A/A	T/T	G/G	A/A	G/G	C/C	G/G	C/C	C/C	T/T	C/A	T/C	G/G	T/T	A/A	C/C	C/C	G/G	C/C	C/C	C/C	T/T	A/A	A/A	T/T	C/C	G/G	C/C
BS0561	BS		TW^	1	BS0425		BS1084		./.	G/G	G/G	C/C	T/T	C/C	C/T	C/A	A/T	C/T	T/T	C/C	./.	A/A	T/T	G/G	A/A	G/G	C/C	G/G	C/C	C/C	T/T	A/A	T/T	C/G	T/T	A/A	C/C	C/C	G/G	C/C	C/C	C/C	T/T	A/A	A/A	T/T	C/C	G/G	C/C
BS0562	BS		TW^	0.883212	BS0409		BS1106		./.	G/G	G/G	C/C	T/T	C/C	T/T	A/A	T/T	C/C	T/T	C/C	T/T	A/A	T/T	./.	A/A	G/G	C/C	G/G	C/C	C/C	T/T	A/A	T/T	G/G	T/T	./.	C/C	C/C	G/G	C/C	C/C	C/C	T/T	A/A	A/A	T/T	C/C	G/G	C/C
BS0563	BS		TW^	1	BS0417		BS1061		./.	G/G	G/G	C/C	T/T	C/C	T/T	A/A	T/T	C/C	T/T	C/C	T/T	A/A	C/C	G/G	A/A	G/G	C/C	G/G	C/A	C/C	T/T	A/A	T/T	G/G	T/T	A/A	C/C	C/C	G/G	C/C	C/C	C/C	T/T	A/A	A/A	T/T	C/C	G/G	C/C
BS0565	BS		TW^	1	BS0515		BS1095		./.	G/G	G/G	C/C	T/T	C/C	T/T	A/A	T/T	C/C	T/T	C/C	T/T	A/A	T/T	G/G	A/A	G/G	C/C	G/G	C/C	C/C	T/T	A/A	T/T	G/G	T/T	A/A	C/C	C/C	G/G	C/C	C/C	C/C	T/T	A/A	A/A	T/T	C/C	G/G	C/C
BS0566	BS		TW^	1	BS0486		BS1064		./.	G/G	G/G	C/C	T/T	C/C	T/T	A/A	T/T	C/C	T/T	C/C	T/T	A/A	T/T	G/G	A/A	G/G	C/C	G/G	C/C	C/C	T/T	A/A	T/T	G/G	T/T	A/A	C/C	C/C	G/G	C/C	C/C	C/C	T/T	A/A	A/A	T/T	C/C	G/G	C/C
BS0567	BS		TW^	1	BS0416		BS1054		./.	G/G	G/G	C/C	T/T	C/C	T/T	A/A	T/T	C/C	T/T	C/C	T/T	A/A	./.	G/G	A/A	G/T	C/C	G/G	C/A	C/C	T/T	C/A	T/C	G/G	T/T	A/A	C/C	C/C	G/G	C/C	C/C	C/C	T/T	A/A	A/A	T/T	C/C	G/G	C/C
BS0568	BS		TW^	1	BS0376	TW^	BS1000		./.	G/G	G/G	C/C	T/T	C/C	T/T	A/A	T/T	C/C	T/T	C/C	T/T	A/A	T/T	G/G	A/A	G/G	C/C	G/G	C/C	C/C	T/T	A/A	T/T	G/G	T/T	A/A	C/C	C/C	G/G	C/C	C/C	C/C	T/T	A/A	A/A	T/T	C/C	G/G	C/C
BS0569	BS		TW^	1	BS0376		BS1079		./.	G/G	G/G	C/C	T/T	C/C	T/T	A/A	T/T	C/C	T/T	./.	T/T	A/A	T/T	G/G	A/A	G/G	C/C	G/G	C/C	C/C	T/T	A/A	T/T	G/G	T/T	A/A	C/C	C/C	G/G	C/C	C/C	C/C	T/T	A/A	A/A	T/T	C/C	G/G	C/C
BS0570	BS		TW^	1	BS0515		BS1064		./.	G/G	G/G	C/C	T/T	C/C	T/T	A/A	T/T	C/C	T/T	C/C	./.	A/A	T/T	G/G	A/A	G/G	C/C	G/G	C/C	C/C	T/T	A/A	T/T	G/G	T/T	A/A	C/C	C/C	G/G	C/C	C/C	C/C	T/T	A/A	A/A	T/T	C/C	G/G	C/C
BS0571	BS		TW^	0.992701	BS0425		BS1054		./.	G/G	G/G	C/C	T/T	C/C	T/T	A/A	T/T	C/C	T/T	C/C	T/T	A/A	C/C	G/G	A/A	G/T	C/C	G/G	C/A	C/C	T/T	C/A	T/C	G/G	T/T	A/A	C/C	C/C	G/G	C/C	C/C	C/C	T/T	A/A	A/A	T/T	C/C	G/G	C/C
BS0572	BS		TW^	1	BS0409		BS1116		./.	G/G	G/G	C/C	T/T	C/C	T/T	A/A	T/T	C/C	T/T	C/C	T/T	A/A	T/T	G/G	A/A	G/T	C/C	G/G	C/C	C/C	T/T	C/A	T/C	G/G	T/T	A/A	C/C	C/C	G/G	C/C	C/C	C/C	T/T	A/A	A/A	T/T	C/C	G/G	C/C
BS0573	BS		TW^	0.985401	BS0436		BS1123		./.	G/A	G/G	C/C	T/T	C/C	T/T	./.	T/T	C/C	T/T	C/C	T/T	A/A	C/C	G/G	G/G	G/G	T/T	G/G	A/A	C/C	T/T	C/A	T/C	G/G	T/T	A/A	C/C	C/C	G/G	C/C	C/C	C/C	T/T	A/A	A/A	T/T	C/C	G/G	C/C
BS0574	BS		TW^	1	BS0405	TW^	BS1112		./.	G/G	G/G	C/C	T/T	C/C	T/T	A/A	T/T	C/C	T/T	C/C	T/T	A/A	T/T	G/G	A/A	G/T	C/C	G/G	C/C	C/C	T/T	C/C	C/C	G/G	T/T	A/A	C/C	C/C	G/G	C/C	C/C	C/C	T/T	A/A	A/A	T/T	C/C	G/G	C/C
BS0575	BS		TW^	1	BS0417		BS1112		./.	G/G	G/G	C/C	T/T	C/C	T/T	A/A	T/T	C/C	T/T	C/C	T/T	A/A	T/T	G/G	A/A	G/T	C/C	G/G	A/A	C/C	T/T	C/C	C/C	G/G	T/T	A/A	C/C	C/C	G/G	C/C	C/C	C/C	T/T	A/A	A/A	T/T	C/C	G/G	C/C
BS0576	BS		TW^	1	BS0425		BS1083		./.	G/G	G/G	C/C	T/T	C/C	C/T	C/A	A/T	C/T	T/T	C/C	C/T	A/A	T/T	G/G	A/A	G/G	C/C	G/G	C/C	C/C	T/T	A/A	T/T	C/G	T/T	A/A	C/C	C/C	G/G	C/C	C/C	C/C	T/T	A/A	A/A	T/T	C/C	G/G	C/C
BS0577	BS		TW^	1	BS0425		BS1114		./.	G/G	G/G	C/C	T/T	C/C	T/T	A/A	T/T	C/C	T/T	C/C	T/T	A/A	C/C	G/G	A/A	G/G	C/C	G/G	C/A	C/C	T/T	A/A	T/T	G/G	T/T	A/A	C/C	C/C	G/G	C/C	C/C	C/C	T/T	A/A	A/A	T/T	C/C	G/G	C/C
BS0578	BS		TW^	1	BS0405		BS1084		./.	G/G	G/G	C/C	T/T	C/C	C/T	C/A	A/T	C/T	T/T	C/C	C/T	A/A	T/T	G/G	A/A	G/G	C/C	G/G	C/C	C/C	T/T	A/A	T/T	C/G	T/T	A/A	C/C	C/C	G/G	C/C	C/C	C/C	T/T	A/A	A/A	T/T	C/C	G/G	C/C
BS0579	BS	TW^	TW^	1	BS0416		BS1093		./.	G/G	G/G	C/C	T/T	C/C	T/T	A/A	T/T	C/C	T/T	C/C	T/T	A/A	./.	G/G	A/A	G/T	C/C	G/G	A/A	C/C	T/T	C/A	T/C	G/G	T/T	A/A	C/C	C/C	G/G	C/C	C/C	C/C	T/T	A/A	A/A	T/T	C/C	G/G	C/C
BS0580	BS		TW^	1	BS0416		BS1113		./.	G/G	G/G	C/C	T/T	C/C	T/T	A/A	T/T	C/C	T/T	C/C	T/T	A/A	C/C	G/G	A/A	G/T	C/C	G/G	C/A	C/C	T/T	C/A	T/C	G/G	T/T	A/A	C/C	C/C	G/G	C/C	C/C	C/C	T/T	A/A	A/A	T/T	C/C	G/G	C/C
BS0581	BS		TW^	1	BS0425		BS1084		./.	G/G	G/G	C/C	T/T	C/C	T/T	A/A	T/T	C/C	T/T	C/C	T/T	A/A	C/C	G/G	A/A	G/G	C/C	G/G	C/A	C/C	T/T	A/A	T/T	G/G	T/T	A/A	C/C	C/C	G/G	C/C	C/C	C/C	T/T	A/A	A/A	T/T	C/C	G/G	C/C
BS0582	BS		TW^	1	BS0425		BS1084		./.	G/G	G/G	C/C	T/T	C/C	T/T	A/A	T/T	C/C	T/T	C/C	T/T	A/A	C/C	G/G	A/A	G/G	C/C	G/G	C/A	C/C	T/T	A/A	T/T	G/G	T/T	A/A	C/C	C/C	G/G	C/C	C/C	C/C	T/T	A/A	A/A	T/T	C/C	G/G	C/C
BS0583	BS		TW^	1	BS0425		BS1073		./.	G/G	G/G	C/C	T/T	C/C	C/T	C/A	A/T	C/T	T/T	C/C	./.	A/A	T/T	G/G	A/A	G/G	C/C	G/G	C/C	C/C	T/T	A/A	T/T	C/G	T/T	A/A	C/C	C/C	G/G	C/C	C/C	C/C	T/T	A/A	A/A	T/T	C/C	G/G	C/C
BS0584	BS		TW^	1	BS0441		BS1027		./.	G/G	G/G	C/C	T/T	C/C	T/T	A/A	T/T	C/C	T/T	C/C	T/T	A/A	T/T	G/G	A/A	G/G	C/C	G/G	C/C	C/C	T/T	A/A	T/T	G/G	T/T	A/A	C/C	C/C	G/G	C/C	C/C	C/C	T/T	A/A	A/A	T/T	C/C	G/G	C/C
BS0585	BS		TW^	0.956204	BS0427		BS1049		./.	G/G	G/G	C/C	T/T	C/C	T/T	A/A	T/T	C/C	T/T	./.	T/T	A/A	./.	G/G	A/A	G/T	./.	G/G	C/A	C/C	T/T	C/A	T/C	G/G	T/T	A/A	C/C	C/C	G/G	C/C	C/C	C/C	T/T	A/A	A/A	T/T	C/C	G/G	C/C
BS0586	BS		TW^	1	BS0441		BS1099		./.	G/G	G/G	C/C	T/T	C/C	T/T	A/A	T/T	C/C	T/T	C/C	T/T	A/A	C/T	G/G	A/A	G/T	C/C	G/G	C/A	C/C	T/T	C/A	T/C	G/G	T/T	A/A	C/C	C/C	G/G	C/C	C/C	C/C	T/T	A/A	A/A	T/T	C/C	G/G	C/C
BS0587	BS		TW^	1	BS0441		BS1099		./.	G/G	G/G	C/C	T/T	C/C	T/T	A/A	T/T	C/C	T/T	C/C	./.	A/A	C/T	G/G	A/A	G/T	C/C	G/G	C/A	C/C	T/T	C/A	T/C	G/G	T/T	A/A	C/C	C/C	G/G	C/C	C/C	C/C	T/T	A/A	A/A	T/T	C/C	G/G	C/C
BS0588	BS			0.153285	BS0416		BS1088		./.	./.	./.	./.	./.	./.	./.	./.	./.	./.	./.	./.	T/T	./.	./.	./.	./.	./.	./.	G/G	./.	./.	./.	./.	./.	./.	T/T	./.	./.	./.	./.	./.	./.	./.	./.	./.	./.	./.	./.	./.	./.
BS0589	BS		TW^	1	BS0441		BS1087		./.	G/G	G/G	C/C	T/T	C/C	T/T	A/A	T/T	C/C	T/T	C/C	./.	A/A	C/T	G/G	A/A	G/T	C/C	G/G	C/A	C/C	T/T	C/A	T/C	G/G	T/T	A/A	C/C	C/C	G/G	C/C	C/C	C/C	T/T	A/A	A/A	T/T	C/C	G/G	C/C
BS0590	BS		TW^	1	BS0449		BS1085		./.	G/G	G/G	C/C	T/T	C/C	T/T	A/A	T/T	C/C	T/T	C/C	T/T	A/A	T/T	G/G	A/A	G/G	C/C	G/G	C/C	C/C	T/T	A/A	T/T	G/G	T/T	A/A	C/C	C/C	G/G	C/C	C/C	C/C	T/T	A/A	A/A	T/T	C/C	G/G	C/C
BS0591	BS		TW^	1	BS0449		BS1069		./.	G/G	G/G	C/C	T/T	C/C	T/T	A/A	T/T	C/C	T/T	C/C	T/T	A/A	T/T	G/G	A/A	G/T	C/C	G/G	C/C	C/C	T/T	C/A	T/C	G/G	T/T	A/A	C/C	C/C	G/G	C/C	C/C	C/C	T/T	A/A	A/A	T/T	C/C	G/G	C/C
BS0592	BS	TW^	W^	0.992701	BS0329	W	BS1072		./.	G/A	A/G	C/C	C/T	C/C	C/C	C/C	A/A	T/T	C/T	C/C	C/C	A/A	./.	G/A	G/A	T/T	C/T	G/T	C/C	C/T	T/C	A/A	T/T	C/C	C/T	G/A	T/C	C/T	G/A	T/C	C/T	C/T	C/T	G/A	A/G	G/T	C/T	G/T	C/C
BS0593	BS		TW^	1	BS0441		BS1133		./.	G/G	G/G	C/C	T/T	C/C	T/T	A/A	T/T	C/C	T/T	C/C	T/T	A/A	T/T	G/G	A/A	G/T	C/C	G/G	C/C	C/C	T/T	C/A	T/C	G/G	T/T	A/A	C/C	C/C	G/G	C/C	C/C	C/C	T/T	A/A	A/A	T/T	C/C	G/G	C/C
BS0594	BS		TW^	1	BS0425		BS1105		./.	G/G	G/G	C/C	T/T	C/C	C/T	C/A	A/T	C/T	T/T	C/C	./.	A/A	./.	G/G	A/A	G/G	C/C	G/G	C/A	C/C	T/T	A/A	T/T	C/G	T/T	A/A	C/C	C/C	G/G	C/C	C/C	C/C	T/T	A/A	A/A	T/T	C/C	G/G	C/C
BS0595	BS		TW^	1	BS0441		BS1141		./.	G/G	G/G	C/C	T/T	C/C	C/T	C/A	A/T	C/T	T/T	C/C	./.	A/A	T/T	G/G	A/A	G/G	C/C	G/G	C/C	C/C	T/T	A/A	T/T	C/G	T/T	A/A	C/C	C/C	G/G	C/C	C/C	C/C	T/T	A/A	A/A	T/T	C/C	G/G	C/C
BS0596	BS	TW^	TW^	1	BS0329	W	BS1047		./.	G/G	G/G	C/C	T/T	C/C	T/T	A/A	T/T	C/C	T/T	C/C	T/T	A/A	C/C	G/G	A/A	G/G	C/C	G/G	C/A	C/C	T/T	A/A	T/T	G/G	T/T	A/A	C/C	C/C	G/G	C/C	C/C	C/C	T/T	A/A	A/A	T/T	C/C	G/G	C/C
BS0597	BS		TW^	1	BS0425		BS1049		./.	G/G	G/G	C/C	T/T	C/C	C/T	C/A	A/T	C/T	T/T	C/C	./.	A/A	T/T	G/G	A/A	G/G	C/C	G/G	C/C	C/C	T/T	A/A	T/T	C/G	T/T	A/A	C/C	C/C	G/G	C/C	C/C	C/C	T/T	A/A	A/A	T/T	C/C	G/G	C/C
BS0598	BS		TW^	1	BS0376	TW^	BS1063		./.	G/G	G/G	C/C	T/T	C/C	T/T	A/A	T/T	C/C	T/T	C/C	T/T	A/A	C/T	G/G	A/A	G/T	C/C	G/G	C/A	C/C	T/T	C/A	T/C	G/G	T/T	A/A	C/C	C/C	G/G	C/C	C/C	C/C	T/T	A/A	A/A	T/T	C/C	G/G	C/C
BS0599	BS		TW^	1	BS0441		BS1137		./.	G/G	G/G	C/C	T/T	C/C	C/T	C/A	A/T	C/T	T/T	C/C	C/T	A/A	T/T	G/G	A/A	G/G	C/C	G/G	C/C	C/C	T/T	A/A	T/T	C/G	T/T	A/A	C/C	C/C	G/G	C/C	C/C	C/C	T/T	A/A	A/A	T/T	C/C	G/G	C/C
BS0600	BS		TW^	1	BS0457		BS1063		./.	G/G	G/G	C/C	T/T	C/C	T/T	A/A	T/T	C/C	T/T	C/C	T/T	A/A	T/T	G/G	A/A	G/G	C/C	G/G	C/C	C/C	T/T	A/A	T/T	G/G	T/T	A/A	C/C	C/C	G/G	C/C	C/C	C/C	T/T	A/A	A/A	T/T	C/C	G/G	C/C
BS0601	BS		TW^	1	BS0436		BS1109		./.	G/A	G/G	C/C	T/T	C/C	T/T	A/A	T/T	C/C	T/T	C/C	T/T	A/A	C/T	G/G	G/A	G/T	C/T	G/G	C/A	C/C	T/T	C/A	T/C	G/G	T/T	A/A	C/C	C/C	G/G	C/C	C/C	C/C	T/T	A/A	A/A	T/T	C/C	G/G	C/C
BS0602	BS		TW^	1	BS0449		BS1134		./.	G/G	G/G	C/C	T/T	C/C	T/T	A/A	T/T	C/C	T/T	C/C	T/T	A/A	T/T	G/G	A/A	G/T	C/C	G/G	C/C	C/C	T/T	C/A	T/C	G/G	T/T	A/A	C/C	C/C	G/G	C/C	C/C	C/C	T/T	A/A	A/A	T/T	C/C	G/G	C/C
BS0603	BS	TW^	TW^	0.992701	BS0436		BS1086		./.	G/A	G/G	C/C	T/T	C/C	T/T	A/A	T/T	C/C	T/T	C/C	T/T	A/A	C/T	G/G	G/A	G/T	C/T	G/G	A/A	C/C	T/T	C/A	T/C	G/G	T/T	A/A	C/C	C/C	G/G	C/C	C/C	C/C	T/T	A/A	A/A	T/T	C/C	G/G	C/C
BS0604	BS		W^	1	BS0376	TW^	BS1111		./.	G/A	A/G	C/C	C/T	C/C	C/T	C/A	A/T	C/T	C/T	C/C	./.	A/A	C/C	G/A	G/A	T/T	C/T	G/T	C/A	C/T	T/C	C/A	T/C	C/G	C/T	G/A	T/C	C/T	G/A	T/C	C/T	C/T	C/T	G/A	A/G	G/T	C/T	G/T	C/C
BS0605	BS		TW^	0.992701	BS0441		BS1067		./.	G/G	G/G	C/C	T/T	C/C	T/T	A/A	T/T	C/C	T/T	C/C	T/T	A/A	T/T	G/G	A/A	G/T	C/C	G/G	C/C	C/C	T/T	C/A	T/C	G/G	T/T	A/A	C/C	C/C	G/G	C/C	C/C	C/C	T/T	A/A	A/A	T/T	C/C	G/G	C/C
BS0606	BS		TW^	1	BS0441		BS1067		./.	G/G	G/G	C/C	T/T	C/C	T/T	A/A	T/T	C/C	T/T	C/C	T/T	A/A	T/T	G/G	A/A	G/T	C/C	G/G	C/C	C/C	T/T	C/A	T/C	G/G	T/T	A/A	C/C	C/C	G/G	C/C	C/C	C/C	T/T	A/A	A/A	T/T	C/C	G/G	C/C
BS0607	BS		TW^	0.985401	BS0441		BS1130		./.	G/G	G/G	C/C	T/T	C/C	C/T	C/A	A/T	C/T	T/T	C/C	C/T	A/A	T/T	G/G	A/A	G/G	C/C	G/G	C/C	C/C	T/T	A/A	T/T	./.	T/T	A/A	C/C	C/C	G/G	C/C	C/C	C/C	T/T	A/A	A/A	T/T	C/C	G/G	C/C
BS0608	BS		TW^	1	BS0409		BS1047		./.	G/A	G/G	C/C	T/T	C/C	T/T	A/A	T/T	C/C	T/T	C/C	T/T	A/A	C/C	G/G	G/A	G/G	C/T	G/G	A/A	C/C	T/T	A/A	T/T	G/G	T/T	A/A	C/C	C/C	G/G	C/C	C/C	C/C	T/T	A/A	A/A	T/T	C/C	G/G	C/C
BS0609	BS		TW^	1	BS0416		BS1127		./.	G/G	G/G	C/C	T/T	C/C	T/T	A/A	T/T	C/C	T/T	C/C	T/T	A/A	./.	G/G	A/A	G/G	C/C	G/G	C/A	C/C	T/T	A/A	T/T	G/G	T/T	A/A	C/C	C/C	G/G	C/C	C/C	C/C	T/T	A/A	A/A	T/T	C/C	G/G	C/C
BS0610	BS		TW^	1	BS0449		BS1047		./.	G/G	G/G	C/C	T/T	C/C	T/T	A/A	T/T	C/C	T/T	C/C	./.	A/A	C/C	G/G	A/A	G/G	C/C	G/G	C/A	C/C	T/T	A/A	T/T	G/G	T/T	A/A	C/C	C/C	G/G	C/C	C/C	C/C	T/T	A/A	A/A	T/T	C/C	G/G	C/C
BS0611	BS		TW^	1	BS0416		BS1085		./.	G/G	G/G	C/C	T/T	C/C	T/T	A/A	T/T	C/C	T/T	C/C	T/T	A/A	C/C	G/G	A/A	G/G	C/C	G/G	C/A	C/C	T/T	A/A	T/T	G/G	T/T	A/A	C/C	C/C	G/G	C/C	C/C	C/C	T/T	A/A	A/A	T/T	C/C	G/G	C/C
BS0612	BS		TW^	1	BS0443		BS1059		./.	G/G	G/G	C/C	T/T	C/C	C/T	C/A	A/T	C/T	T/T	C/C	./.	A/A	T/T	G/G	A/A	G/T	C/C	G/G	C/C	C/C	T/T	C/A	T/C	C/G	T/T	A/A	C/C	C/C	G/G	C/C	C/C	C/C	T/T	A/A	A/A	T/T	C/C	G/G	C/C
BS0613	BS	TW^	TW^	1	BS0329	W	BS1138		./.	G/G	G/G	C/C	T/T	C/C	T/T	A/A	T/T	C/C	T/T	C/C	T/T	A/A	T/T	G/G	A/A	G/G	C/C	G/G	C/C	C/C	T/T	A/A	T/T	G/G	T/T	A/A	C/C	C/C	G/G	C/C	C/C	C/C	T/T	A/A	A/A	T/T	C/C	G/G	C/C
BS0614	BS		TW^	1	BS0441		BS0993		./.	G/G	G/G	C/C	T/T	C/C	T/T	A/A	T/T	C/C	T/T	C/C	T/T	A/A	T/T	G/G	A/A	G/T	C/C	G/G	C/C	C/C	T/T	C/A	T/C	G/G	T/T	A/A	C/C	C/C	G/G	C/C	C/C	C/C	T/T	A/A	A/A	T/T	C/C	G/G	C/C
BS0615	BS		TW^	1	BS0443		BS1118		./.	G/G	G/G	C/C	T/T	C/C	C/T	C/A	A/T	C/T	T/T	C/C	C/T	A/A	T/T	G/G	A/A	G/G	C/C	G/G	C/C	C/C	T/T	A/A	T/T	C/G	T/T	A/A	C/C	C/C	G/G	C/C	C/C	C/C	T/T	A/A	A/A	T/T	C/C	G/G	C/C
BS0616	BS		TW^	1	BS0504		BS1139		./.	G/G	G/G	C/C	T/T	C/C	C/T	C/A	A/T	C/T	T/T	C/C	./.	A/A	C/C	G/G	A/A	G/G	C/C	G/G	C/A	C/C	T/T	A/A	T/T	C/G	T/T	A/A	C/C	C/C	G/G	C/C	C/C	C/C	T/T	A/A	A/A	T/T	C/C	G/G	C/C
BS0617	BS		TW^	0.992701	BS0534		BS1078		./.	G/G	G/G	C/C	T/T	C/C	T/T	A/A	T/T	C/C	T/T	C/C	T/T	A/A	T/T	G/G	A/A	G/T	C/C	G/G	C/C	C/C	T/T	C/C	C/C	G/G	T/T	A/A	C/C	C/C	G/G	C/C	C/C	C/C	T/T	A/A	A/A	T/T	C/C	G/G	C/C
BS0618	BS		TW^	1	BS0379		BS1084		./.	G/G	G/G	C/C	T/T	C/C	C/T	C/A	A/T	C/T	T/T	C/C	./.	A/A	T/T	G/G	A/A	G/G	C/C	G/G	C/C	C/C	T/T	A/A	T/T	C/G	T/T	A/A	C/C	C/C	G/G	C/C	C/C	C/C	T/T	A/A	A/A	T/T	C/C	G/G	C/C
BS0619	BS		TW^	0.992701	BS0379		BS1084		./.	G/G	G/G	C/C	T/T	C/C	C/T	./.	A/T	C/T	T/T	C/C	./.	A/A	T/T	G/G	A/A	G/G	C/C	G/G	C/C	C/C	T/T	A/A	T/T	C/G	T/T	A/A	C/C	C/C	G/G	C/C	C/C	C/C	T/T	A/A	A/A	T/T	C/C	G/G	C/C
BS0620	BS		TW^	1	BS0443		BS1283		./.	G/G	G/G	C/C	T/T	C/C	T/T	A/A	T/T	C/C	T/T	C/C	T/T	A/A	T/T	G/G	A/A	G/G	C/C	G/G	C/C	C/C	T/T	A/A	T/T	G/G	T/T	A/A	C/C	C/C	G/G	C/C	C/C	C/C	T/T	A/A	A/A	T/T	C/C	G/G	C/C
BS0621	BS		TW^	1	BS0403		BS1035		./.	G/G	G/G	C/C	T/T	C/C	T/T	A/A	T/T	C/C	T/T	C/C	T/T	A/A	./.	G/G	A/A	G/G	C/C	G/G	C/A	C/C	T/T	A/A	T/T	G/G	T/T	A/A	C/C	C/C	G/G	C/C	C/C	C/C	T/T	A/A	A/A	T/T	C/C	G/G	C/C
BS0622	BS		TW^	1	BS0540		BS1097		./.	G/G	G/G	C/C	T/T	C/C	T/T	A/A	T/T	C/C	T/T	C/C	T/T	A/A	T/T	G/G	A/A	G/G	C/C	G/G	C/C	C/C	T/T	A/A	T/T	G/G	T/T	A/A	C/C	C/C	G/G	C/C	C/C	C/C	T/T	A/A	A/A	T/T	C/C	G/G	C/C
BS0623	BS		TW^	1	BS0457		BS1064		./.	G/G	G/G	C/C	T/T	C/C	T/T	A/A	T/T	C/C	T/T	C/C	./.	A/A	T/T	G/G	A/A	G/T	C/C	G/G	C/C	C/C	T/T	C/A	T/C	G/G	T/T	A/A	C/C	C/C	G/G	C/C	C/C	C/C	T/T	A/A	A/A	T/T	C/C	G/G	C/C
BS0624	BS		TW^	0.729927	BS0457		BS1064		./.	G/G	G/G	./.	T/T	C/C	T/T	A/A	./.	./.	./.	C/C	T/T	A/A	T/T	./.	A/A	G/G	C/C	G/G	C/C	C/C	T/T	A/A	T/T	G/G	T/T	./.	./.	C/C	./.	T/C	C/C	C/C	./.	A/A	A/A	./.	C/C	G/G	C/C
BS0625	BS		TW^	0.919708	BS0443		BS1064		./.	G/G	G/G	C/C	T/T	C/C	T/T	A/A	./.	C/C	./.	./.	T/T	A/A	T/T	G/G	A/A	G/T	C/C	G/G	C/C	./.	T/T	C/A	T/C	G/G	T/T	A/A	C/C	C/C	G/G	C/C	C/C	C/C	T/T	A/A	A/A	./.	C/C	G/G	C/C
BS0626	BS		TW^	0.992701	BS0457		BS1063		./.	G/G	G/G	C/C	T/T	C/C	T/T	A/A	T/T	C/C	T/T	C/C	T/T	A/A	T/T	G/G	A/A	G/G	C/C	G/G	C/C	C/C	T/T	A/A	T/T	G/G	T/T	A/A	C/C	C/C	G/G	C/C	C/C	C/C	T/T	A/A	A/A	T/T	C/C	G/G	C/C
BS0627	BS		TW^	1	BS0449		BS1151		./.	G/G	G/G	C/C	T/T	C/C	T/T	A/A	T/T	C/C	T/T	C/C	T/T	A/A	C/T	G/G	A/A	G/T	C/C	G/G	C/A	C/C	T/T	C/A	T/C	G/G	T/T	A/A	C/C	C/C	G/G	C/C	C/C	C/C	T/T	A/A	A/A	T/T	C/C	G/G	C/C
BS0628	BS		TW^	0.985401	BS0443		BS1084		./.	G/G	G/G	C/C	T/T	C/C	T/T	A/A	T/T	C/C	T/T	C/C	T/T	A/A	T/T	G/G	A/A	G/G	C/C	G/G	C/C	C/C	T/T	A/A	T/T	G/G	T/T	A/A	C/C	C/C	G/G	C/C	C/C	C/C	T/T	A/A	A/A	T/T	C/C	G/G	C/C
BS0629	BS		TW^	1	BS0443		BS1157		./.	G/G	G/G	C/C	T/T	C/C	C/C	C/C	A/A	T/T	T/T	C/C	C/C	A/A	T/T	G/G	A/A	G/G	C/C	G/G	C/C	C/C	T/T	A/A	T/T	C/C	T/T	A/A	C/C	C/C	G/G	C/C	C/C	C/C	T/T	A/A	A/A	T/T	C/C	G/G	C/C
BS0630	BS		TW^	1	BS0457		BS1119		./.	G/G	G/G	C/C	T/T	C/C	T/T	A/A	T/T	C/C	T/T	C/C	T/T	A/A	C/C	G/G	A/A	G/G	C/C	G/G	C/A	C/C	T/T	A/A	T/T	G/G	T/T	A/A	C/C	C/C	G/G	C/C	C/C	C/C	T/T	A/A	A/A	T/T	C/C	G/G	C/C
BS0631	BS		TW^	1	BS0443		BS1097		./.	G/G	G/G	C/C	T/T	C/C	C/T	C/A	A/T	C/T	T/T	C/C	./.	A/A	T/T	G/G	A/A	G/G	C/C	G/G	C/C	C/C	T/T	A/A	T/T	C/G	T/T	A/A	C/C	C/C	G/G	C/C	C/C	C/C	T/T	A/A	A/A	T/T	C/C	G/G	C/C
BS0632	BS		TW^	1	BS0443		BS1138		./.	G/G	G/G	C/C	T/T	C/C	T/T	A/A	T/T	C/C	T/T	C/C	T/T	A/A	T/T	G/G	A/A	G/T	C/C	G/G	C/C	C/C	T/T	C/A	T/C	G/G	T/T	A/A	C/C	C/C	G/G	C/C	C/C	C/C	T/T	A/A	A/A	T/T	C/C	G/G	C/C
BS0633	BS		W^	0.992701	BS0376	TW^	BS1066		./.	G/A	A/G	C/C	C/T	C/C	C/T	C/A	A/T	C/T	C/T	C/C	C/T	A/A	C/C	G/A	G/A	T/T	C/T	G/T	C/A	C/T	T/C	C/A	T/C	C/G	C/T	G/A	T/C	C/T	G/A	T/C	C/T	C/T	C/T	G/A	A/G	G/T	C/T	G/T	C/C
BS0634	BS		W^	1	BS0376		BS1066		./.	G/A	A/G	C/C	C/T	C/C	C/T	C/A	A/T	C/T	C/T	C/C	C/T	A/A	C/C	G/A	G/A	T/T	C/T	G/T	C/A	C/T	T/C	C/A	T/C	C/G	C/T	G/A	T/C	C/T	G/A	T/C	C/T	C/T	C/T	G/A	A/G	G/T	C/T	G/T	C/C
BS0635	BS		TW^	1	BS0443		BS1102		./.	G/G	G/G	C/C	T/T	C/C	T/T	A/A	T/T	C/C	T/T	C/C	T/T	A/A	T/T	G/G	A/A	G/T	C/C	G/G	C/A	C/C	T/T	C/A	T/C	G/G	T/T	A/A	C/C	C/C	G/G	C/C	C/C	C/C	T/T	A/A	A/A	T/T	C/C	G/G	C/C
BS0636	BS		TW^	0.978102	BS0443		BS1102		./.	G/G	G/G	C/C	T/T	C/C	T/T	A/A	T/T	C/C	T/T	C/C	T/T	A/A	T/T	G/G	A/A	G/T	C/C	G/G	C/A	C/C	T/T	C/A	T/C	G/G	T/T	A/A	C/C	C/C	G/G	C/C	C/C	C/C	T/T	A/A	A/A	T/T	C/C	G/G	C/C
BS0637	BS		TW^	1	BS0425		BS0063		./.	G/G	G/G	C/C	T/T	C/C	C/T	C/A	A/T	C/T	T/T	C/C	C/T	A/A	T/T	G/G	A/A	G/T	C/C	G/G	C/C	C/C	T/T	C/A	T/C	C/G	T/T	A/A	C/C	C/C	G/G	C/C	C/C	C/C	T/T	A/A	A/A	T/T	C/C	G/G	C/C
BS0638	BS	TW^	TW^	1	BS0352		BS0260		./.	G/G	G/G	C/C	T/T	C/C	C/T	C/A	A/T	C/T	T/T	C/C	./.	A/A	T/T	G/G	A/A	G/G	C/C	G/G	C/C	C/C	T/T	A/A	T/T	C/G	T/T	A/A	C/C	C/C	G/G	C/C	C/C	C/C	T/T	A/A	A/A	T/T	C/C	G/G	C/C
BS0639	BS		TW^	1	BS0420		BS1054		./.	G/G	G/G	C/C	T/T	C/C	C/C	C/C	A/A	T/T	T/T	C/C	C/C	A/A	T/T	G/G	A/A	G/G	C/C	G/G	C/C	C/C	T/T	A/A	T/T	C/C	T/T	A/A	C/C	C/C	G/G	C/C	C/C	C/C	T/T	A/A	A/A	T/T	C/C	G/G	C/C
BS0640	BS		TW^	1	BS0457		BS1060		./.	G/G	G/G	C/C	T/T	C/C	T/T	A/A	T/T	C/C	T/T	C/C	T/T	A/A	T/T	G/G	A/A	G/G	C/C	G/G	C/C	C/C	T/T	A/A	T/T	G/G	T/T	A/A	C/C	C/C	G/G	C/C	C/C	C/C	T/T	A/A	A/A	T/T	C/C	G/G	C/C
BS0641	BS		TW^	1	BS0443		BS1130		./.	G/G	G/G	C/C	T/T	C/C	C/T	C/A	A/T	C/T	T/T	C/C	./.	A/A	T/T	G/G	A/A	G/G	C/C	G/G	C/C	C/C	T/T	A/A	T/T	C/G	T/T	A/A	C/C	C/C	G/G	C/C	C/C	C/C	T/T	A/A	A/A	T/T	C/C	G/G	C/C
BS0642	BS		TW^	1	BS0443		BS1130		./.	G/G	G/G	C/C	T/T	C/C	T/T	A/A	T/T	C/C	T/T	C/C	T/T	A/A	T/T	G/G	A/A	G/T	C/C	G/G	C/A	C/C	T/T	C/A	T/C	G/G	T/T	A/A	C/C	C/C	G/G	C/C	C/C	C/C	T/T	A/A	A/A	T/T	C/C	G/G	C/C
BS0643	BS		TW^	1	BS0443		BS1130		./.	G/G	G/G	C/C	T/T	C/C	C/T	C/A	A/T	C/T	T/T	C/C	C/T	A/A	T/T	G/G	A/A	G/T	C/C	G/G	C/A	C/C	T/T	C/A	T/C	G/G	T/T	A/A	C/C	C/C	G/G	C/C	C/C	C/C	T/T	A/A	A/A	T/T	C/C	G/G	C/C
BS0644	BS		TW^	1	BS0556		BS1130		./.	G/G	G/G	C/C	T/T	C/C	C/T	C/A	A/T	C/T	T/T	C/C	C/T	A/A	T/T	G/G	A/A	G/T	C/C	G/G	C/A	C/C	T/T	C/A	T/C	G/G	T/T	A/A	C/C	C/C	G/G	C/C	C/C	C/C	T/T	A/A	A/A	T/T	C/C	G/G	C/C
BS0645	BS		TW^	1	BS0443		BS1052		./.	G/A	G/G	C/C	T/T	C/C	C/T	C/A	A/T	C/T	T/T	C/C	./.	A/A	C/T	G/G	G/A	G/G	C/T	G/G	C/A	C/C	T/T	A/A	T/T	C/G	T/T	A/A	C/C	C/C	G/G	C/C	C/C	C/C	T/T	A/A	A/A	T/T	C/C	G/G	C/C
BS0646	BS		TW^	1	BS0461		BS1072		./.	G/G	G/G	C/C	T/T	C/C	C/T	C/A	A/T	C/T	T/T	C/C	./.	A/A	T/T	G/G	A/A	G/T	C/C	G/G	C/A	C/C	T/T	C/A	T/C	C/G	T/T	A/A	C/C	C/C	G/G	C/C	C/C	C/C	T/T	A/A	A/A	T/T	C/C	G/G	C/C
BS0647	BS		TW^	1	BS0443		BS1069		./.	G/G	G/G	C/C	T/T	C/C	T/T	A/A	T/T	C/C	T/T	C/C	T/T	A/A	T/T	G/G	A/A	G/T	C/C	G/G	C/C	C/C	T/T	C/A	T/C	G/G	T/T	A/A	C/C	C/C	G/G	C/C	C/C	C/C	T/T	A/A	A/A	T/T	C/C	G/G	C/C
BS0648	BS		TW^	1	BS0449		BS1158		./.	G/G	G/G	C/C	T/T	C/C	C/T	C/A	A/T	C/T	T/T	C/C	C/T	A/A	T/T	G/G	A/A	G/G	C/C	G/G	C/C	C/C	T/T	A/A	T/T	C/G	T/T	A/A	C/C	C/C	G/G	C/C	C/C	C/C	T/T	A/A	A/A	T/T	C/C	G/G	C/C
BS0649	BS		TW^	0.985401	BS0409		BS1084		./.	G/A	G/G	C/C	T/T	C/C	T/T	./.	T/T	C/C	T/T	C/C	T/T	A/A	C/T	G/G	G/A	G/G	C/T	G/G	C/A	C/C	T/T	A/A	T/T	G/G	T/T	A/A	C/C	C/C	G/G	C/C	C/C	C/C	T/T	A/A	A/A	T/T	C/C	G/G	C/C
BS0650	BS		TW^	0.992701	BS0420		BS1081		./.	G/G	G/G	C/C	T/T	C/C	C/T	C/A	A/T	C/T	T/T	C/C	C/T	A/A	T/T	G/G	A/A	G/T	C/C	G/G	C/C	C/C	T/T	A/A	T/T	C/G	T/T	A/A	C/C	C/C	G/G	C/C	C/C	C/C	T/T	A/A	A/A	T/T	C/C	G/G	C/C
BS0651	BS		TW^	1	BS0461		BS1063		./.	G/G	G/G	C/C	T/T	C/C	T/T	A/A	T/T	C/C	T/T	C/C	T/T	A/A	T/T	G/G	A/A	G/T	C/C	G/G	C/A	C/C	T/T	C/A	T/C	G/G	T/T	A/A	C/C	C/C	G/G	C/C	C/C	C/C	T/T	A/A	A/A	T/T	C/C	G/G	C/C
BS0652	BS		TW^	0.992701	BS0443		BS1113		./.	G/G	G/G	C/C	T/T	C/C	T/T	A/A	T/T	C/C	T/T	C/C	T/T	A/A	T/T	G/G	A/A	G/T	C/C	G/G	C/C	C/C	T/T	C/A	T/C	G/G	T/T	A/A	C/C	C/C	G/G	C/C	C/C	C/C	T/T	A/A	A/A	T/T	C/C	G/G	C/C
BS0653	BS		TW^	1	BS0461		BS1113		./.	G/G	G/G	C/C	T/T	C/C	C/T	C/A	A/T	C/T	T/T	C/C	./.	A/A	T/T	G/G	A/A	G/T	C/C	G/G	C/A	C/C	T/T	C/A	T/C	C/G	T/T	A/A	C/C	C/C	G/G	C/C	C/C	C/C	T/T	A/A	A/A	T/T	C/C	G/G	C/C
BS0654	BS		TW^	1	BS0443		BS1089		./.	G/G	G/G	C/C	T/T	C/C	T/T	A/A	T/T	C/C	T/T	C/C	T/T	A/A	T/T	G/G	A/A	G/T	C/C	G/G	C/C	C/C	T/T	C/A	T/C	G/G	T/T	A/A	C/C	C/C	G/G	C/C	C/C	C/C	T/T	A/A	A/A	T/T	C/C	G/G	C/C
BS0655	BS		TW^	1	BS0409		BS1103		./.	G/A	G/G	C/C	T/T	C/C	C/T	C/A	A/T	C/T	T/T	C/C	C/T	A/A	C/T	G/G	G/A	G/T	C/T	G/G	C/A	C/C	T/T	A/A	T/T	C/G	T/T	A/A	C/C	C/C	G/G	C/C	C/C	C/C	T/T	A/A	A/A	T/T	C/C	G/G	C/C
BS0656	BS		TW^	1	BS0425		BS1092		./.	G/G	G/G	C/C	T/T	C/C	C/T	C/A	A/T	C/T	T/T	C/C	./.	A/A	C/T	G/G	A/A	G/T	C/C	G/G	C/A	C/C	T/T	C/A	T/C	C/G	T/T	A/A	C/C	C/C	G/G	C/C	C/C	C/C	T/T	A/A	A/A	T/T	C/C	G/G	C/C
BS0657	BS		W^	0.956204	BS0443		BS1108		./.	G/A	A/G	C/C	C/T	C/C	C/T	C/A	A/T	C/T	C/T	C/C	C/T	A/A	C/T	G/A	G/A	T/T	./.	G/T	C/C	C/T	T/C	A/A	T/T	C/G	C/T	G/A	T/C	C/T	G/A	T/C	C/T	C/T	C/T	G/A	A/G	G/T	C/T	G/T	C/C
BS0658	BS		TW^	1	BS0449		BS1115		./.	G/G	G/G	C/C	T/T	C/C	C/T	C/A	A/T	C/T	T/T	C/C	C/T	A/A	T/T	G/G	A/A	G/G	C/C	G/G	C/C	C/C	T/T	A/A	T/T	C/G	T/T	A/A	C/C	C/C	G/G	C/C	C/C	C/C	T/T	A/A	A/A	T/T	C/C	G/G	C/C
BS0659	BS		TW^	1	BS0382		BS1090		./.	G/G	G/G	C/C	T/T	C/C	T/T	A/A	T/T	C/C	T/T	C/C	T/T	A/A	T/T	G/G	A/A	G/T	C/C	G/G	C/A	C/C	T/T	C/A	T/C	G/G	T/T	A/A	C/C	C/C	G/G	C/C	C/C	C/C	T/T	A/A	A/A	T/T	C/C	G/G	C/C
BS0661	BS		TW^	1	BS0441		BS1110		./.	G/G	G/G	C/C	T/T	C/C	C/T	C/A	A/T	C/T	T/T	C/C	./.	A/A	T/T	G/G	A/A	G/G	C/C	G/G	C/C	C/C	T/T	A/A	T/T	C/G	T/T	A/A	C/C	C/C	G/G	C/C	C/C	C/C	T/T	A/A	A/A	T/T	C/C	G/G	C/C
BS0662	BS		TW^	1	BS0457		BS1060		./.	G/G	G/G	C/C	T/T	C/C	T/T	A/A	T/T	C/C	T/T	C/C	T/T	A/A	T/T	G/G	A/A	G/T	C/C	G/G	C/A	C/C	T/T	C/A	T/C	G/G	T/T	A/A	C/C	C/C	G/G	C/C	C/C	C/C	T/T	A/A	A/A	T/T	C/C	G/G	C/C
BS0663	BS		TW^	1	BS0379		BS1069		./.	G/G	G/G	C/C	T/T	C/C	C/T	C/A	A/T	C/T	T/T	C/C	C/T	A/A	T/T	G/G	A/A	G/T	C/C	G/G	C/C	C/C	T/T	C/A	T/C	C/G	T/T	A/A	C/C	C/C	G/G	C/C	C/C	C/C	T/T	A/A	A/A	T/T	C/C	G/G	C/C
BS0664	BS		TW^	1	BS0443		BS1115		./.	G/G	G/G	C/C	T/T	C/C	C/T	C/A	A/T	C/T	T/T	C/C	./.	A/A	T/T	G/G	A/A	G/G	C/C	G/G	C/C	C/C	T/T	A/A	T/T	C/G	T/T	A/A	C/C	C/C	G/G	C/C	C/C	C/C	T/T	A/A	A/A	T/T	C/C	G/G	C/C
BS0665	BS		TW^	0.978102	BS0443		BS1115		./.	G/G	G/G	C/C	T/T	C/C	C/T	C/A	A/T	C/T	T/T	C/C	./.	A/A	T/T	G/G	A/A	G/G	C/C	G/G	C/C	C/C	T/T	A/A	T/T	C/G	T/T	A/A	C/C	C/C	G/G	C/C	C/C	C/C	T/T	A/A	A/A	T/T	C/C	G/G	C/C
BS0666	BS		TW^	1	BS0461		BS1115		./.	G/G	G/G	C/C	T/T	C/C	C/T	C/A	A/T	C/T	T/T	C/C	C/T	A/A	T/T	G/G	A/A	G/T	C/C	G/G	C/A	C/C	T/T	C/A	T/C	C/G	T/T	A/A	C/C	C/C	G/G	C/C	C/C	C/C	T/T	A/A	A/A	T/T	C/C	G/G	C/C
BS0667	BS		TW^	1	BS0461		BS1115		./.	G/G	G/G	C/C	T/T	C/C	C/T	C/A	A/T	C/T	T/T	C/C	./.	A/A	T/T	G/G	A/A	G/G	C/C	G/G	C/C	C/C	T/T	A/A	T/T	C/G	T/T	A/A	C/C	C/C	G/G	C/C	C/C	C/C	T/T	A/A	A/A	T/T	C/C	G/G	C/C
BS0668	BS		TW^	1	BS0596		BS1068		./.	G/G	G/G	C/C	T/T	C/C	T/T	A/A	T/T	C/C	T/T	C/C	T/T	A/A	T/T	G/G	A/A	G/G	C/C	G/G	C/C	C/C	T/T	A/A	T/T	G/G	T/T	A/A	C/C	C/C	G/G	C/C	C/C	C/C	T/T	A/A	A/A	T/T	C/C	G/G	C/C
BS0669	BS		TW^	1	BS0376		BS1098		./.	G/G	G/G	C/C	T/T	C/C	T/T	A/A	T/T	C/C	T/T	./.	T/T	A/A	T/T	G/G	A/A	G/T	C/C	G/G	C/A	C/C	T/T	C/A	T/C	G/G	T/T	A/A	C/C	C/C	G/G	C/C	C/C	C/C	T/T	A/A	A/A	T/T	C/C	G/G	C/C
BS0670	BS		W^	1	BS0461		BS1121		./.	G/G	G/G	C/C	T/T	C/C	T/T	A/A	T/T	C/C	T/T	C/C	T/T	A/A	C/T	G/A	G/A	T/T	C/T	G/T	C/A	C/T	T/C	C/A	T/C	C/G	C/T	G/A	T/C	C/T	G/A	T/C	C/T	C/T	C/T	G/A	A/G	G/T	C/T	G/T	C/C
BS0671	BS		TW^	0.992701	BS0461		BS1162		./.	G/G	G/G	C/C	T/T	C/C	T/T	A/A	T/T	C/C	T/T	C/C	T/T	A/A	T/T	G/G	A/A	G/G	C/C	G/G	C/C	C/C	T/T	A/A	T/T	G/G	T/T	A/A	C/C	C/C	G/G	C/C	C/C	C/C	T/T	A/A	A/A	T/T	C/C	G/G	C/C
BS0672	BS		TW^	1	BS0461		BS1076		./.	G/G	G/G	C/C	T/T	C/C	T/T	A/A	T/T	C/C	T/T	C/C	T/T	A/A	T/T	G/G	A/A	G/T	C/C	G/G	C/A	C/C	T/T	C/A	T/C	G/G	T/T	A/A	C/C	C/C	G/G	C/C	C/C	C/C	T/T	A/A	A/A	T/T	C/C	G/G	C/C
BS0673	BS		TW^	0.992701	BS0461		BS1155		./.	G/A	G/G	C/C	T/T	C/C	T/T	A/A	T/T	C/C	T/T	C/C	T/T	./.	./.	G/G	G/A	G/T	C/T	G/G	A/A	C/C	T/T	C/A	T/C	G/G	T/T	A/A	C/C	C/C	G/G	C/C	C/C	C/C	T/T	A/A	A/A	T/T	C/C	G/G	C/C
BS0674	BS		TW^	1	BS0459		BS1106		./.	G/G	G/G	C/C	T/T	C/C	C/T	C/A	A/T	C/T	T/T	C/C	C/T	A/A	./.	G/G	A/A	G/T	C/C	G/G	C/A	C/C	T/T	C/A	T/C	C/G	T/T	A/A	C/C	C/C	G/G	C/C	C/C	C/C	T/T	A/A	A/A	T/T	C/C	G/G	C/C
BS0675	BS		TW^	1					./.	G/G	G/G	C/C	T/T	C/C	C/T	C/A	A/T	C/T	T/T	C/C	C/T	A/A	C/T	G/G	A/A	G/T	C/C	G/G	C/A	C/C	T/T	C/A	T/C	C/G	T/T	A/A	C/C	C/C	G/G	C/C	C/C	C/C	T/T	A/A	A/A	T/T	C/C	G/G	C/C
BS0676	BS		TW^	1	BS0443		BS1285		./.	G/G	G/G	C/C	T/T	C/C	C/T	C/A	A/T	C/T	T/T	C/C	./.	A/A	C/T	G/G	A/A	G/T	C/C	G/G	C/A	C/C	T/T	C/A	T/C	C/G	T/T	A/A	C/C	C/C	G/G	C/C	C/C	C/C	T/T	A/A	A/A	T/T	C/C	G/G	C/C
BS0677	BS	TW^	TW^	1	BS0459		BS1101	TW^	./.	G/G	G/G	C/C	T/T	C/C	C/T	C/A	A/T	C/T	T/T	C/C	./.	A/A	C/C	G/G	A/A	G/G	C/C	G/G	C/A	C/C	T/T	A/A	T/T	C/G	T/T	A/A	C/C	C/C	G/G	C/C	C/C	C/C	T/T	A/A	A/A	T/T	C/C	G/G	C/C
BS0678	BS	TW^	TW^	1	BS0459		BS1284		./.	G/G	G/G	C/C	T/T	C/C	C/T	C/A	A/T	C/T	T/T	C/C	C/T	A/A	./.	G/G	A/A	G/G	C/C	G/G	C/A	C/C	T/T	A/A	T/T	C/G	T/T	A/A	C/C	C/C	G/G	C/C	C/C	C/C	T/T	A/A	A/A	T/T	C/C	G/G	C/C
BS0680	BS		TW^	1	BS0461		BS1135		./.	G/G	G/G	C/C	T/T	C/C	T/T	A/A	T/T	C/C	T/T	C/C	T/T	A/A	C/C	G/G	A/A	G/G	C/C	G/G	C/A	C/C	T/T	A/A	T/T	G/G	T/T	A/A	C/C	C/C	G/G	C/C	C/C	C/C	T/T	A/A	A/A	T/T	C/C	G/G	C/C
BS0681	BS		TW^	1	BS0566		BS1161		./.	G/A	G/G	C/C	T/T	C/C	T/T	A/A	T/T	C/C	T/T	C/C	T/T	A/A	C/T	G/G	G/A	G/G	C/T	G/G	C/A	C/C	T/T	A/A	T/T	G/G	T/T	A/A	C/C	C/C	G/G	C/C	C/C	C/C	T/T	A/A	A/A	T/T	C/C	G/G	C/C
BS0682	BS		TW^	1	BS0461		BS1153		./.	G/G	G/G	C/C	T/T	C/C	C/T	C/A	A/T	C/T	T/T	C/C	C/T	A/A	T/T	G/G	A/A	G/G	C/C	G/G	C/C	C/C	T/T	A/A	T/T	C/G	T/T	A/A	C/C	C/C	G/G	C/C	C/C	C/C	T/T	A/A	A/A	T/T	C/C	G/G	C/C
BS0683	BS		TW^	1	BS0459		BS1124		./.	G/G	G/G	C/C	T/T	C/C	C/T	C/A	A/T	C/T	T/T	C/C	./.	A/A	T/T	G/G	A/A	G/T	C/C	G/G	C/C	C/C	T/T	C/A	T/C	C/G	T/T	A/A	C/C	C/C	G/G	C/C	C/C	C/C	T/T	A/A	A/A	T/T	C/C	G/G	C/C
BS0684	BS		TW^	1	BS0409		BS1077		./.	G/G	G/G	C/C	T/T	C/C	T/T	A/A	T/T	C/C	T/T	C/C	T/T	A/A	T/T	G/G	A/A	G/G	C/C	G/G	C/C	C/C	T/T	A/A	T/T	G/G	T/T	A/A	C/C	C/C	G/G	C/C	C/C	C/C	T/T	A/A	A/A	T/T	C/C	G/G	C/C
BS0685	BS		TW^	1	BS0436		BS1058		./.	G/G	G/G	C/C	T/T	C/C	C/T	C/A	A/T	C/T	T/T	C/C	C/T	A/A	T/T	G/G	A/A	G/G	C/C	G/G	C/C	C/C	T/T	A/A	T/T	C/G	T/T	A/A	C/C	C/C	G/G	C/C	C/C	C/C	T/T	A/A	A/A	T/T	C/C	G/G	C/C
BS0686	BS		TW^	1	BS0436		BS1123		./.	G/A	G/G	C/C	T/T	C/C	T/T	A/A	T/T	C/C	T/T	C/C	T/T	A/A	C/T	G/G	G/A	G/G	C/T	G/G	C/A	C/C	T/T	A/A	T/T	G/G	T/T	A/A	C/C	C/C	G/G	C/C	C/C	C/C	T/T	A/A	A/A	T/T	C/C	G/G	C/C
BS0687	BS		TW^	1	BS0461		BS1152		./.	G/G	G/G	C/C	T/T	C/C	T/T	A/A	T/T	C/C	T/T	C/C	T/T	A/A	T/T	G/G	A/A	G/T	C/C	G/G	C/A	C/C	T/T	C/A	T/C	G/G	T/T	A/A	C/C	C/C	G/G	C/C	C/C	C/C	T/T	A/A	A/A	T/T	C/C	G/G	C/C
BS0688	BS		TW^	1	BS0453		BS1166		./.	G/G	G/G	C/C	T/T	C/C	C/T	C/A	A/T	C/T	T/T	C/C	C/T	A/A	C/C	G/G	A/A	G/G	C/C	G/G	C/A	C/C	T/T	A/A	T/T	C/G	T/T	A/A	C/C	C/C	G/G	C/C	C/C	C/C	T/T	A/A	A/A	T/T	C/C	G/G	C/C
BS0690	BS		TW^	1	BS0638	TW^	BS1146		./.	G/G	G/G	C/C	T/T	C/C	C/T	C/A	A/T	C/T	T/T	C/C	C/T	A/A	T/T	G/G	A/A	G/T	C/C	G/G	C/C	C/C	T/T	C/A	T/C	C/G	T/T	A/A	C/C	C/C	G/G	C/C	C/C	C/C	T/T	A/A	A/A	T/T	C/C	G/G	C/C
BS0691	BS		TW^	1	BS0409		BS1077		./.	G/G	G/G	C/C	T/T	C/C	T/T	A/A	T/T	C/C	T/T	C/C	T/T	A/A	T/T	G/G	A/A	G/G	C/C	G/G	C/C	C/C	T/T	A/A	T/T	G/G	T/T	A/A	C/C	C/C	G/G	C/C	C/C	C/C	T/T	A/A	A/A	T/T	C/C	G/G	C/C
BS0692	BS		TW^	0.992701	BS0409		BS1117		./.	./.	G/G	C/C	T/T	C/C	T/T	A/A	T/T	C/C	T/T	C/C	T/T	A/A	C/C	G/G	G/G	G/G	T/T	G/G	A/A	C/C	T/T	A/A	T/T	G/G	T/T	A/A	C/C	C/C	G/G	C/C	C/C	C/C	T/T	A/A	A/A	T/T	C/C	G/G	C/C
BS0693	BS		TW^	1	BS0409		BS1117		./.	G/G	G/G	C/C	T/T	C/C	C/T	C/A	A/T	C/T	T/T	C/C	C/T	A/A	T/T	G/G	A/A	G/G	C/C	G/G	C/C	C/C	T/T	A/A	T/T	C/G	T/T	A/A	C/C	C/C	G/G	C/C	C/C	C/C	T/T	A/A	A/A	T/T	C/C	G/G	C/C
BS0694	BS		TW^	1	BS0461		BS1119		./.	G/G	G/G	C/C	T/T	C/C	T/T	A/A	T/T	C/C	T/T	C/C	T/T	A/A	C/C	G/G	A/A	G/T	C/C	G/G	A/A	C/C	T/T	C/A	T/C	G/G	T/T	A/A	C/C	C/C	G/G	C/C	C/C	C/C	T/T	A/A	A/A	T/T	C/C	G/G	C/C
BS0695	BS		TW^	1	BS0462		BS1165		./.	G/G	G/G	C/C	T/T	C/C	T/T	A/A	T/T	C/C	T/T	C/C	./.	A/A	C/T	G/G	A/A	G/T	C/C	G/G	C/A	C/C	T/T	C/A	T/C	G/G	T/T	A/A	C/C	C/C	G/G	C/C	C/C	C/C	T/T	A/A	A/A	T/T	C/C	G/G	C/C
BS0696	BS		TW^	1	BS0461		BS1114		./.	G/G	G/G	C/C	T/T	C/C	T/T	A/A	T/T	C/C	T/T	C/C	T/T	A/A	T/T	G/G	A/A	G/T	C/C	G/G	C/A	C/C	T/T	C/A	T/C	G/G	T/T	A/A	C/C	C/C	G/G	C/C	C/C	C/C	T/T	A/A	A/A	T/T	C/C	G/G	C/C
BS0697	BS		TW^	1	BS0453		BS1156		./.	G/G	G/G	C/C	T/T	C/C	C/T	C/A	A/T	C/T	T/T	C/C	C/T	A/A	T/T	G/G	A/A	G/T	C/C	G/G	C/C	C/C	T/T	A/A	T/T	C/G	T/T	A/A	C/C	C/C	G/G	C/C	C/C	C/C	T/T	A/A	A/A	T/T	C/C	G/G	C/C
BS0698	BS		TW^	1	BS0453		BS1064		./.	G/G	G/G	C/C	T/T	C/C	T/T	A/A	T/T	C/C	T/T	C/C	T/T	A/A	C/T	G/G	A/A	G/T	C/C	G/G	C/A	C/C	T/T	C/C	C/C	G/G	T/T	A/A	C/C	C/C	G/G	C/C	C/C	C/C	T/T	A/A	A/A	T/T	C/C	G/G	C/C
BS0699	BS		TW^	1	BS0453		BS1172		./.	G/G	G/G	C/C	T/T	C/C	T/T	A/A	T/T	C/C	T/T	C/C	T/T	A/A	C/T	G/G	A/A	G/T	C/C	G/G	C/A	C/C	T/T	C/A	T/C	G/G	T/T	A/A	C/C	C/C	G/G	C/C	C/C	C/C	T/T	A/A	A/A	T/T	C/C	G/G	C/C
BS0700	BS		TW^	1	BS0409		BS1169		./.	G/G	G/G	C/C	T/T	C/C	C/T	C/A	A/T	C/T	T/T	C/C	C/T	A/A	T/T	G/G	A/A	G/G	C/C	G/G	C/C	C/C	T/T	A/A	T/T	C/G	T/T	A/A	C/C	C/C	G/G	C/C	C/C	C/C	T/T	A/A	A/A	T/T	C/C	G/G	C/C
BS0701	BS		TW^	1	BS0490		BS1053		./.	G/G	G/G	C/C	T/T	C/C	T/T	A/A	T/T	C/C	T/T	C/C	T/T	A/A	T/T	G/G	A/A	G/T	C/C	G/G	C/A	C/C	T/T	C/A	T/C	G/G	T/T	A/A	C/C	C/C	G/G	C/C	C/C	C/C	T/T	A/A	A/A	T/T	C/C	G/G	C/C
BS0702	BS		TW^	1	BS0441		BS1089		./.	G/G	G/G	C/C	T/T	C/C	T/T	A/A	T/T	C/C	T/T	C/C	T/T	A/A	T/T	G/G	A/A	G/T	C/C	G/G	C/C	C/C	T/T	C/A	T/C	G/G	T/T	A/A	C/C	C/C	G/G	C/C	C/C	C/C	T/T	A/A	A/A	T/T	C/C	G/G	C/C
BS0703	BS		TW^	0.992701	BS0409		BS1173		./.	G/G	G/G	C/C	T/T	C/C	T/T	A/A	T/T	C/C	T/T	C/C	T/T	A/A	C/T	G/G	A/A	G/T	C/C	G/G	./.	C/C	T/T	C/A	T/C	G/G	T/T	A/A	C/C	C/C	G/G	C/C	C/C	C/C	T/T	A/A	A/A	T/T	C/C	G/G	C/C
BS0704	BS		TW^	1	BS0638	TW^	BS1136		./.	G/G	G/G	C/C	T/T	C/C	C/T	C/A	A/T	C/T	T/T	C/C	C/T	A/A	T/T	G/G	A/A	G/G	C/C	G/G	C/C	C/C	T/T	A/A	T/T	C/G	T/T	A/A	C/C	C/C	G/G	C/C	C/C	C/C	T/T	A/A	A/A	T/T	C/C	G/G	C/C
BS0705	BS		TW^	0.970803	BS0638		BS1140		./.	G/G	G/G	C/C	T/T	C/C	C/T	C/A	A/T	C/T	T/T	C/C	C/T	./.	./.	G/G	A/A	G/G	C/C	G/G	C/A	C/C	T/T	A/A	T/T	C/G	T/T	A/A	C/C	C/C	G/G	C/C	C/C	C/C	T/T	A/A	A/A	T/T	C/C	G/G	C/C
BS0706	BS		TW^	1	BS0573		BS1115		./.	G/A	G/G	C/C	T/T	C/C	C/T	C/A	A/T	C/T	T/T	C/C	./.	A/A	C/T	G/G	G/A	G/G	C/T	G/G	C/A	C/C	T/T	A/A	T/T	C/G	T/T	A/A	C/C	C/C	G/G	C/C	C/C	C/C	T/T	A/A	A/A	T/T	C/C	G/G	C/C
BS0707	BS		TW^	1	BS0409		BS1117		./.	G/A	G/G	C/C	T/T	C/C	T/T	A/A	T/T	C/C	T/T	C/C	T/T	A/A	C/T	G/G	G/A	G/G	C/T	G/G	C/A	C/C	T/T	A/A	T/T	G/G	T/T	A/A	C/C	C/C	G/G	C/C	C/C	C/C	T/T	A/A	A/A	T/T	C/C	G/G	C/C
BS0708	BS		TW^	1	BS0490		BS1181		./.	G/A	G/G	C/C	T/T	C/C	T/T	A/A	T/T	C/C	T/T	C/C	T/T	A/A	C/T	G/G	G/A	G/T	C/T	G/G	A/A	C/C	T/T	C/A	T/C	G/G	T/T	A/A	C/C	C/C	G/G	C/C	C/C	C/C	T/T	A/A	A/A	T/T	C/C	G/G	C/C
BS0709	BS		TW^	0.992701	BS0457		BS1145		./.	G/G	G/G	C/C	T/T	C/C	C/T	C/A	A/T	C/T	T/T	C/C	C/T	A/A	T/T	G/G	A/A	G/T	C/C	G/G	C/A	C/C	T/T	C/A	T/C	C/G	T/T	A/A	C/C	C/C	G/G	C/C	C/C	C/C	T/T	A/A	A/A	T/T	C/C	G/G	C/C
BS0710	BS		TW^	1	BS0491		BS1142		./.	G/G	G/G	C/C	T/T	C/C	C/T	C/A	A/T	C/T	T/T	C/C	C/T	A/A	C/C	G/G	A/A	G/G	C/C	G/G	C/A	C/C	T/T	A/A	T/T	C/G	T/T	A/A	C/C	C/C	G/G	C/C	C/C	C/C	T/T	A/A	A/A	T/T	C/C	G/G	C/C
BS0712	BS		TW^	1	BS0491		BS1142		./.	G/G	G/G	C/C	T/T	C/C	T/T	A/A	T/T	C/C	T/T	C/C	T/T	A/A	C/C	G/G	A/A	G/G	C/C	G/G	C/A	C/C	T/T	A/A	T/T	G/G	T/T	A/A	C/C	C/C	G/G	C/C	C/C	C/C	T/T	A/A	A/A	T/T	C/C	G/G	C/C
BS0713	BS		TW^	1	BS0409		BS1065		./.	G/A	G/G	C/C	T/T	C/C	T/T	A/A	T/T	C/C	T/T	C/C	T/T	A/A	C/T	G/G	G/A	G/T	C/T	G/G	C/A	C/C	T/T	C/A	T/C	G/G	T/T	A/A	C/C	C/C	G/G	C/C	C/C	C/C	T/T	A/A	A/A	T/T	C/C	G/G	C/C
BS0714	BS		TW^	1	BS0490		BS1284		./.	G/G	G/G	C/C	T/T	C/C	C/T	C/A	A/T	C/T	T/T	C/C	C/T	A/A	T/T	G/G	A/A	G/T	C/C	G/G	C/A	C/C	T/T	C/A	T/C	C/G	T/T	A/A	C/C	C/C	G/G	C/C	C/C	C/C	T/T	A/A	A/A	T/T	C/C	G/G	C/C
BS0715	BS		TW^	1	BS0490		BS1101	TW^	./.	G/G	G/G	C/C	T/T	C/C	C/T	C/A	A/T	C/T	T/T	C/C	C/T	A/A	T/T	G/G	A/A	G/T	C/C	G/G	C/A	C/C	T/T	C/A	T/C	C/G	T/T	A/A	C/C	C/C	G/G	C/C	C/C	C/C	T/T	A/A	A/A	T/T	C/C	G/G	C/C
BS0716	BS		TW^	1	BS0461		BS1140		./.	G/G	G/G	C/C	T/T	C/C	T/T	A/A	T/T	C/C	T/T	C/C	T/T	A/A	T/T	G/G	A/A	G/T	C/C	G/G	C/A	C/C	T/T	C/C	C/C	G/G	T/T	A/A	C/C	C/C	G/G	C/C	C/C	C/C	T/T	A/A	A/A	T/T	C/C	G/G	C/C
BS0717	BS		TW^	0.992701	BS0461		BS1155		./.	G/G	G/G	C/C	T/T	C/C	T/T	A/A	T/T	C/C	T/T	C/C	T/T	A/A	T/T	G/G	A/A	G/G	C/C	G/G	C/C	C/C	T/T	A/A	./.	G/G	T/T	A/A	C/C	C/C	G/G	C/C	C/C	C/C	T/T	A/A	A/A	T/T	C/C	G/G	C/C
BS0718	BS		TW^	1	BS0461		BS1155		./.	G/G	G/G	C/C	T/T	C/C	T/T	A/A	T/T	C/C	T/T	C/C	T/T	A/A	T/T	G/G	A/A	G/T	C/C	G/G	C/A	C/C	T/T	C/A	T/C	G/G	T/T	A/A	C/C	C/C	G/G	C/C	C/C	C/C	T/T	A/A	A/A	T/T	C/C	G/G	C/C
BS0719	BS		TW^	1	BS0491		BS1161		./.	G/A	G/G	C/C	T/T	C/C	T/T	A/A	T/T	C/C	T/T	C/C	T/T	A/A	C/C	G/G	G/A	G/G	C/T	G/G	A/A	C/C	T/T	A/A	T/T	G/G	T/T	A/A	C/C	C/C	G/G	C/C	C/C	C/C	T/T	A/A	A/A	T/T	C/C	G/G	C/C
BS0720	BS	TW^	TW^	1	BS0381		BS1161		./.	G/A	G/G	C/C	T/T	C/C	T/T	A/A	T/T	C/C	T/T	C/C	T/T	A/A	C/T	G/G	G/A	G/T	C/T	G/G	A/A	C/C	T/T	C/A	T/C	G/G	T/T	A/A	C/C	C/C	G/G	C/C	C/C	C/C	T/T	A/A	A/A	T/T	C/C	G/G	C/C
BS0721	BS	TW^	TW^	1	BS0381		BS1161		./.	G/A	G/G	C/C	T/T	C/C	T/T	A/A	T/T	C/C	T/T	C/C	./.	A/A	C/T	G/G	G/A	G/T	C/T	G/G	A/A	C/C	T/T	C/A	T/C	G/G	T/T	A/A	C/C	C/C	G/G	C/C	C/C	C/C	T/T	A/A	A/A	T/T	C/C	G/G	C/C
BS0722	BS		TW^	1	BS0491		BS1162		./.	G/G	G/G	C/C	T/T	C/C	C/T	C/A	A/T	C/T	T/T	C/C	./.	A/A	T/T	G/G	A/A	G/G	C/C	G/G	C/C	C/C	T/T	A/A	T/T	C/G	T/T	A/A	C/C	C/C	G/G	C/C	C/C	C/C	T/T	A/A	A/A	T/T	C/C	G/G	C/C
BS0723	BS		TW^	1	BS0409		BS1128		./.	G/A	G/G	C/C	T/T	C/C	T/T	A/A	T/T	C/C	T/T	C/C	T/T	A/A	C/T	G/A	G/G	T/T	T/T	G/T	C/A	C/T	T/C	A/A	T/T	C/G	C/T	A/A	C/C	C/C	G/G	C/C	C/C	C/C	T/T	A/A	A/A	T/T	C/C	G/G	C/C
BS0724	BS		TW^	1	BS0436		BS1095		./.	G/A	G/G	C/C	T/T	C/C	T/T	A/A	T/T	C/C	T/T	C/C	T/T	A/A	C/T	G/G	G/A	G/G	C/T	G/G	C/A	C/C	T/T	A/A	T/T	G/G	T/T	A/A	C/C	C/C	G/G	C/C	C/C	C/C	T/T	A/A	A/A	T/T	C/C	G/G	C/C
BS0725	BS		TW^	1	BS0436		BS1095		./.	G/A	G/G	C/C	T/T	C/C	T/T	A/A	T/T	C/C	T/T	C/C	T/T	A/A	C/T	G/G	G/A	G/G	C/T	G/G	C/A	C/C	T/T	A/A	T/T	G/G	T/T	A/A	C/C	C/C	G/G	C/C	C/C	C/C	T/T	A/A	A/A	T/T	C/C	G/G	C/C
BS0726	BS		TW^	1	BS0461		BS1136		./.	G/G	G/G	C/C	T/T	C/C	T/T	A/A	T/T	C/C	T/T	C/C	T/T	A/A	T/T	G/G	A/A	G/G	C/C	G/G	C/C	C/C	T/T	A/A	T/T	G/G	T/T	A/A	C/C	C/C	G/G	C/C	C/C	C/C	T/T	A/A	A/A	T/T	C/C	G/G	C/C
BS0727	BS		TW^	1	BS0461		BS1120		./.	G/G	G/G	C/C	T/T	C/C	T/T	A/A	T/T	C/C	T/T	C/C	T/T	A/A	T/T	G/G	A/A	G/T	C/C	G/G	A/A	C/C	T/T	C/C	C/C	G/G	T/T	A/A	C/C	C/C	G/G	C/C	C/C	C/C	T/T	A/A	A/A	T/T	C/C	G/G	C/C
BS0728	BS		TW^	1	BS0491		BS1168		./.	G/G	G/G	C/C	T/T	C/C	C/T	C/A	A/T	C/T	T/T	C/C	C/T	A/A	T/T	G/G	A/A	G/T	C/C	G/G	C/C	C/C	T/T	C/A	T/C	C/G	T/T	A/A	C/C	C/C	G/G	C/C	C/C	C/C	T/T	A/A	A/A	T/T	C/C	G/G	C/C
BS0729	BS		TW^	1	BS0453		BS1183		./.	G/G	G/G	C/C	T/T	C/C	T/T	A/A	T/T	C/C	T/T	C/C	T/T	A/A	C/T	G/G	A/A	G/T	C/C	G/G	C/A	C/C	T/T	C/A	T/C	G/G	T/T	A/A	C/C	C/C	G/G	C/C	C/C	C/C	T/T	A/A	A/A	T/T	C/C	G/G	C/C
BS0730	BS		TW^	0.992701	BS0490		BS1162		./.	G/G	G/G	C/C	T/T	C/C	T/T	A/A	T/T	C/C	T/T	C/C	T/T	A/A	T/T	G/G	A/A	G/T	C/C	G/G	C/C	./.	T/T	C/A	T/C	G/G	T/T	A/A	C/C	C/C	G/G	C/C	C/C	C/C	T/T	A/A	A/A	T/T	C/C	G/G	C/C
BS0731	BS		TW^	1	BS0491		BS1104		./.	G/G	G/G	C/C	T/T	C/C	C/T	C/A	A/T	C/T	T/T	C/C	C/T	A/A	T/T	G/G	A/A	G/T	C/C	G/G	C/C	C/C	T/T	C/A	T/C	C/G	T/T	A/A	C/C	C/C	G/G	C/C	C/C	C/C	T/T	A/A	A/A	T/T	C/C	G/G	C/C
BS0732	BS		TW^	1	BS0491		BS1110		./.	G/G	G/G	C/C	T/T	C/C	C/T	C/A	A/T	C/T	T/T	C/C	./.	A/A	C/T	G/G	A/A	G/T	C/C	G/G	A/A	C/C	T/T	C/A	T/C	C/G	T/T	A/A	C/C	C/C	G/G	C/C	C/C	C/C	T/T	A/A	A/A	T/T	C/C	G/G	C/C
BS0733	BS		TW^	1	BS0603		BS1163		./.	G/G	G/G	C/C	T/T	C/C	T/T	A/A	T/T	C/C	T/T	C/C	T/T	A/A	C/T	G/G	A/A	G/T	C/C	G/G	A/A	C/C	T/T	C/C	C/C	G/G	T/T	A/A	C/C	C/C	G/G	C/C	C/C	C/C	T/T	A/A	A/A	T/T	C/C	G/G	C/C
BS0734	BS		TW^	0.817518	BS0490		BS1101		./.	./.	G/G	C/C	./.	./.	T/T	A/A	T/T	C/C	T/T	./.	T/T	A/A	./.	G/G	./.	G/T	C/C	G/G	A/A	C/C	T/T	A/A	T/C	G/G	T/T	A/A	C/C	C/C	G/G	C/C	./.	./.	T/T	A/A	A/A	T/T	C/C	G/G	C/C
BS0735	BS		TW^	1	BS0461		BS1175		./.	G/G	G/G	C/C	T/T	C/C	T/T	A/A	T/T	C/C	T/T	C/C	T/T	A/A	T/T	G/G	A/A	G/T	C/C	G/G	C/A	C/C	T/T	C/A	T/C	G/G	T/T	A/A	C/C	C/C	G/G	C/C	C/C	C/C	T/T	A/A	A/A	T/T	C/C	G/G	C/C
BS0736	BS		TW^	1	BS0491		BS1131		./.	G/G	G/G	C/C	T/T	C/C	T/T	A/A	T/T	C/C	T/T	C/C	./.	A/A	./.	G/G	A/A	G/T	C/C	G/G	C/A	C/C	T/T	C/A	T/C	G/G	T/T	A/A	C/C	C/C	G/G	C/C	C/C	C/C	T/T	A/A	A/A	T/T	C/C	G/G	C/C
BS0737	BS		TW^	1	BS0490		BS1130		./.	G/G	G/G	C/C	T/T	C/C	C/T	C/A	A/T	C/T	T/T	C/C	C/T	A/A	T/T	G/G	A/A	G/T	C/C	G/G	C/C	C/C	T/T	C/A	T/C	C/G	T/T	A/A	C/C	C/C	G/G	C/C	C/C	C/C	T/T	A/A	A/A	T/T	C/C	G/G	C/C
BS0738	BS		TW^	1	BS0660	TW^	BS1130		./.	G/G	G/G	C/C	T/T	C/C	T/T	A/A	T/T	C/C	T/T	C/C	T/T	A/A	T/T	G/G	A/A	G/T	C/C	G/G	C/A	C/C	T/T	C/A	T/C	G/G	T/T	A/A	C/C	C/C	G/G	C/C	C/C	C/C	T/T	A/A	A/A	T/T	C/C	G/G	C/C
BS0739	BS		W^	0.978102	BS0638	TW^	BS0238		./.	G/G	G/G	C/C	T/T	C/C	C/T	C/A	A/T	C/T	T/T	C/C	C/T	A/A	C/T	G/A	G/A	T/T	C/T	G/T	C/C	C/T	T/C	A/A	T/T	C/C	C/T	G/A	T/C	C/T	G/A	T/C	C/T	C/T	C/T	G/A	A/G	./.	C/T	G/T	C/C
BS0740	BS		TW^	1	BS0459		BS1052		./.	G/G	G/G	C/C	T/T	C/C	C/T	C/A	A/T	C/T	T/T	C/C	./.	A/A	T/T	G/G	A/A	G/G	C/C	G/G	C/C	C/C	T/T	A/A	T/T	C/G	T/T	A/A	C/C	C/C	G/G	C/C	C/C	C/C	T/T	A/A	A/A	T/T	C/C	G/G	C/C
BS0741	BS		TW^	0.992701	BS0491		BS1161		./.	G/A	G/G	C/C	T/T	C/C	C/T	C/A	A/T	C/T	T/T	C/C	C/T	A/A	./.	G/G	G/A	G/G	C/T	G/G	C/A	C/C	T/T	A/A	T/T	C/G	T/T	A/A	C/C	C/C	G/G	C/C	C/C	C/C	T/T	A/A	A/A	T/T	C/C	G/G	C/C
BS0742	BS		TW^	0.306569	BS0490		BS1165		./.	G/G	G/G	./.	./.	./.	./.	./.	./.	./.	T/T	./.	T/T	A/A	./.	./.	./.	G/T	./.	G/G	./.	./.	T/T	A/A	./.	./.	T/T	./.	./.	C/T	./.	./.	./.	./.	./.	./.	./.	T/T	./.	./.	./.
BS0743	BS		TW^	1	BS0491		BS1161		./.	G/A	G/G	C/C	T/T	C/C	C/T	C/A	A/T	C/T	T/T	C/C	C/T	A/A	./.	G/G	G/A	G/G	C/T	G/G	C/A	C/C	T/T	A/A	T/T	C/G	T/T	A/A	C/C	C/C	G/G	C/C	C/C	C/C	T/T	A/A	A/A	T/T	C/C	G/G	C/C
BS0744	BS		TW^	1	BS0490		BS1122		./.	G/G	G/G	C/C	T/T	C/C	T/T	A/A	T/T	C/C	T/T	C/C	T/T	A/A	T/T	G/G	A/A	G/T	C/C	G/G	C/C	C/C	T/T	C/A	T/C	G/G	T/T	A/A	C/C	C/C	G/G	C/C	C/C	C/C	T/T	A/A	A/A	T/T	C/C	G/G	C/C
BS0745	BS		TW^	0.262774	BS0491		BS1158		./.	G/G	G/G	./.	./.	./.	./.	./.	./.	./.	./.	./.	C/C	A/A	./.	./.	./.	./.	./.	G/G	./.	T/T	./.	A/A	./.	./.	T/T	./.	./.	./.	./.	./.	./.	./.	./.	./.	./.	T/T	./.	./.	./.
BS0746	BS		TW^	0.970803	BS0490		BS1126		./.	G/G	G/G	C/C	T/T	C/C	T/T	A/A	T/T	C/C	T/T	C/C	T/T	./.	T/T	G/G	A/A	G/T	C/C	G/G	C/C	C/C	T/T	C/C	C/C	G/G	T/T	A/A	C/C	C/C	G/G	C/C	C/C	C/C	T/T	A/A	A/A	T/T	C/C	G/G	C/C
BS0747	BS		TW^	1	BS0510		BS1107		./.	G/G	G/G	C/C	T/T	C/C	T/T	A/A	T/T	C/C	T/T	C/C	T/T	A/A	T/T	G/G	A/A	G/G	C/C	G/G	C/C	C/C	T/T	A/A	T/T	G/G	T/T	A/A	C/C	C/C	G/G	C/C	C/C	C/C	T/T	A/A	A/A	T/T	C/C	G/G	C/C
BS0748	BS		TW^	1	BS0510		BS1161		./.	G/G	G/G	C/C	T/T	C/C	T/T	A/A	T/T	C/C	T/T	C/C	T/T	A/A	T/T	G/G	A/A	G/G	C/C	G/G	C/C	C/C	T/T	A/A	T/T	G/G	T/T	A/A	C/C	C/C	G/G	C/C	C/C	C/C	T/T	A/A	A/A	T/T	C/C	G/G	C/C
BS0749	BS		TW^	1	BS0409		BS1052		./.	G/G	G/G	C/C	T/T	C/C	T/T	A/A	T/T	C/C	T/T	C/C	T/T	A/A	T/T	G/G	A/A	G/G	C/C	G/G	C/C	C/C	T/T	A/A	T/T	G/G	T/T	A/A	C/C	C/C	G/G	C/C	C/C	C/C	T/T	A/A	A/A	T/T	C/C	G/G	C/C
BS0750	BS		TW^	1	BS0698		BS1140		./.	G/G	G/G	C/C	T/T	C/C	T/T	A/A	T/T	C/C	T/T	C/C	T/T	A/A	T/T	G/G	A/A	G/T	C/C	G/G	C/C	C/C	T/T	C/C	C/C	G/G	T/T	A/A	C/C	C/C	G/G	C/C	C/C	C/C	T/T	A/A	A/A	T/T	C/C	G/G	C/C
BS0751	BS		TW^	1	BS0637		BS1140		./.	G/G	G/G	C/C	T/T	C/C	C/T	C/A	A/T	C/T	T/T	C/C	C/T	A/A	C/C	G/G	A/A	G/G	C/C	G/G	C/A	C/C	T/T	A/A	T/T	C/G	T/T	A/A	C/C	C/C	G/G	C/C	C/C	C/C	T/T	A/A	A/A	T/T	C/C	G/G	C/C
BS0752	BS		TW^	1	BS0490		BS1186		./.	G/G	G/G	C/C	T/T	C/C	T/T	A/A	T/T	C/C	T/T	C/C	T/T	A/A	T/T	G/G	A/A	G/T	C/C	G/G	C/A	C/C	T/T	C/A	T/C	G/G	T/T	A/A	C/C	C/C	G/G	C/C	C/C	C/C	T/T	A/A	A/A	T/T	C/C	G/G	C/C
BS0753	BS		TW^	1	BS0453		BS1161		./.	G/A	G/G	C/C	T/T	C/C	T/T	A/A	T/T	C/C	T/T	C/C	T/T	A/A	C/C	G/G	G/A	G/T	C/T	G/G	A/A	C/C	T/T	C/A	T/C	G/G	T/T	A/A	C/C	C/C	G/G	C/C	C/C	C/C	T/T	A/A	A/A	T/T	C/C	G/G	C/C
BS0754	BS		TW^	0.985401	BS0453		BS1176		./.	G/A	G/G	C/C	T/T	C/C	T/T	A/A	T/T	C/C	./.	C/C	T/T	A/A	C/C	G/G	G/A	G/T	C/T	G/G	A/A	C/C	T/T	C/A	T/C	G/G	T/T	A/A	C/C	C/C	G/G	C/C	C/C	C/C	T/T	A/A	A/A	T/T	C/C	G/G	C/C
BS0755	BS		TW^	1	BS0453		BS1178		./.	G/G	G/G	C/C	T/T	C/C	T/T	A/A	T/T	C/C	T/T	C/C	T/T	A/A	C/C	G/G	A/A	G/T	C/C	G/G	A/A	C/C	T/T	C/A	T/C	G/G	T/T	A/A	C/C	C/C	G/G	C/C	C/C	C/C	T/T	A/A	A/A	T/T	C/C	G/G	C/C
BS0756	BS		TW^	1	BS0453		BS1146		./.	G/G	G/G	C/C	T/T	C/C	C/T	C/A	A/T	C/T	T/T	C/C	C/T	A/A	T/T	G/G	A/A	G/T	C/C	G/G	C/C	C/C	T/T	C/A	T/C	C/G	T/T	A/A	C/C	C/C	G/G	C/C	C/C	C/C	T/T	A/A	A/A	T/T	C/C	G/G	C/C
BS0757	BS		TW^	0.992701	BS0510		BS1119		./.	G/G	G/G	C/C	T/T	C/C	T/T	A/A	T/T	C/C	T/T	C/C	T/T	A/A	T/T	G/G	A/A	G/G	C/C	G/G	C/C	C/C	T/T	A/A	T/T	G/G	T/T	A/A	C/C	C/C	G/G	C/C	C/C	C/C	T/T	A/A	A/A	T/T	C/C	G/G	C/C
BS0758	BS		TW^	1	BS0490		BS1175		./.	G/G	G/G	C/C	T/T	C/C	T/T	A/A	T/T	C/C	T/T	C/C	T/T	A/A	T/T	G/G	A/A	G/T	C/C	G/G	C/A	C/C	T/T	C/C	C/C	G/G	T/T	A/A	C/C	C/C	G/G	C/C	C/C	C/C	T/T	A/A	A/A	T/T	C/C	G/G	C/C
BS0759	BS		TW^	1	BS0490		BS1139		./.	G/G	G/G	C/C	T/T	C/C	T/T	A/A	T/T	C/C	T/T	C/C	./.	A/A	C/T	G/G	G/A	G/T	C/T	G/G	A/A	C/C	T/T	C/C	C/C	G/G	T/T	A/A	C/C	C/C	G/G	C/C	C/C	C/C	T/T	A/A	A/A	T/T	C/C	G/G	C/C
BS0760	BS		TW^	1	BS0490		BS1198		./.	G/G	G/G	C/C	T/T	C/C	T/T	A/A	T/T	C/C	T/T	C/C	T/T	A/A	T/T	G/G	A/A	G/T	C/C	G/G	C/A	C/C	T/T	C/A	T/C	G/G	T/T	A/A	C/C	C/C	G/G	C/C	C/C	C/C	T/T	A/A	A/A	T/T	C/C	G/G	C/C
BS0761	BS		TW^	1	BS0453		BS1181		./.	G/G	G/G	C/C	T/T	C/C	C/T	C/A	A/T	C/T	T/T	C/C	./.	A/A	T/T	G/G	A/A	G/T	C/C	G/G	C/C	C/C	T/T	C/A	T/C	C/G	T/T	A/A	C/C	C/C	G/G	C/C	C/C	C/C	T/T	A/A	A/A	T/T	C/C	G/G	C/C
BS0762	BS		TW^	1	BS0436		BS1132		./.	G/G	G/G	C/C	T/T	C/C	C/T	C/A	A/T	C/T	T/T	C/C	C/T	A/A	T/T	G/G	A/A	G/G	C/C	G/G	C/C	C/C	T/T	A/A	T/T	C/G	T/T	A/A	C/C	C/C	G/G	C/C	C/C	C/C	T/T	A/A	A/A	T/T	C/C	G/G	C/C
BS0763	BS		TW^	1	BS0407		BS1064		./.	G/G	G/G	C/C	T/T	C/C	C/T	C/A	A/T	C/T	T/T	C/C	./.	A/A	T/T	G/G	A/A	G/T	C/C	G/G	C/C	C/C	T/T	C/A	T/C	C/G	T/T	A/A	C/C	C/C	G/G	C/C	C/C	C/C	T/T	A/A	A/A	T/T	C/C	G/G	C/C
BS0764	BS		TW^	1	BS0490		BS1118		./.	G/G	G/G	C/C	T/T	C/C	T/T	A/A	T/T	C/C	T/T	C/C	T/T	A/A	C/T	G/G	A/A	G/T	C/C	G/G	A/A	C/C	T/T	C/C	C/C	G/G	T/T	A/A	C/C	C/C	G/G	C/C	C/C	C/C	T/T	A/A	A/A	T/T	C/C	G/G	C/C
BS0765	BS		TW^	1	BS0698		BS1148		./.	G/G	G/G	C/C	T/T	C/C	C/T	C/A	A/T	C/T	T/T	C/C	C/T	A/A	C/T	G/G	A/A	G/T	C/C	G/G	C/A	C/C	T/T	C/A	T/C	C/G	T/T	A/A	C/C	C/C	G/G	C/C	C/C	C/C	T/T	A/A	A/A	T/T	C/C	G/G	C/C
BS0766	BS		TW^	0.992701	BS0490		BS1179		./.	G/G	G/G	C/C	T/T	C/C	C/T	C/A	A/T	C/T	T/T	C/C	C/T	A/A	T/T	G/G	A/A	G/T	C/C	G/G	C/C	C/C	T/T	C/A	T/C	C/G	T/T	A/A	C/C	C/C	G/G	C/C	C/C	C/C	T/T	A/A	A/A	T/T	C/C	G/G	C/C
BS0770	BS	TW^	TW^	1	BS0490		BS1174		./.	G/G	G/G	C/C	T/T	C/C	T/T	A/A	T/T	C/C	T/T	C/C	T/T	A/A	T/T	G/G	A/A	G/T	C/C	G/G	A/A	C/C	T/T	C/C	C/C	G/G	T/T	A/A	C/C	C/C	G/G	C/C	C/C	C/C	T/T	A/A	A/A	T/T	C/C	G/G	C/C
BS0771	BS		TW^	1	BS0536		BS1167		./.	G/G	G/G	C/C	T/T	C/C	T/T	A/A	T/T	C/C	T/T	C/C	T/T	A/A	T/T	G/G	A/A	G/T	C/C	G/G	C/A	C/C	T/T	C/A	T/C	G/G	T/T	A/A	C/C	C/C	G/G	C/C	C/C	C/C	T/T	A/A	A/A	T/T	C/C	G/G	C/C
BS0772	BS		TW^	1	BS0536		BS1167		./.	G/G	G/G	C/C	T/T	C/C	T/T	A/A	T/T	C/C	T/T	C/C	T/T	A/A	T/T	G/G	A/A	G/T	C/C	G/G	C/A	C/C	T/T	C/A	T/C	G/G	T/T	A/A	C/C	C/C	G/G	C/C	C/C	C/C	T/T	A/A	A/A	T/T	C/C	G/G	C/C
BS0773	BS		TW^	1	BS0553		BS1185		./.	G/G	G/G	C/C	T/T	C/C	C/T	C/A	A/T	C/T	T/T	C/C	./.	A/A	T/T	G/G	A/A	G/T	C/C	G/G	C/C	C/C	T/T	C/A	T/C	C/G	T/T	A/A	C/C	C/C	G/G	C/C	C/C	C/C	T/T	A/A	A/A	T/T	C/C	G/G	C/C
BS0774	BS		TW^	1	BS0526		BS1178		./.	G/G	G/G	C/C	T/T	C/C	T/T	A/A	T/T	C/C	T/T	C/C	T/T	A/A	C/C	G/G	A/A	G/T	C/C	G/G	C/A	C/C	T/T	C/A	T/C	G/G	T/T	A/A	C/C	C/C	G/G	C/C	C/C	C/C	T/T	A/A	A/A	T/T	C/C	G/G	C/C
BS0775	BS		TW^	1	BS0510		BS1193		./.	G/G	G/G	C/C	T/T	C/C	T/T	A/A	T/T	C/C	T/T	C/C	./.	A/A	T/T	G/G	A/A	G/T	C/C	G/G	C/C	C/C	T/T	C/A	T/C	G/G	T/T	A/A	C/C	C/C	G/G	C/C	C/C	C/C	T/T	A/A	A/A	T/T	C/C	G/G	C/C
BS0776	BS		TW^	1	BS0453		BS1154		./.	G/G	G/G	C/C	T/T	C/C	C/T	C/A	A/T	C/T	T/T	C/C	C/T	A/A	T/T	G/G	A/A	G/G	C/C	G/G	C/C	C/C	T/T	A/A	T/T	C/G	T/T	A/A	C/C	C/C	G/G	C/C	C/C	C/C	T/T	A/A	A/A	T/T	C/C	G/G	C/C
BS0777	BS		TW^	1	BS0537		BS1197		./.	G/G	G/G	C/C	T/T	C/C	C/T	C/A	A/T	C/T	T/T	C/C	C/T	A/A	T/T	G/G	A/A	G/T	C/C	G/G	C/C	C/C	T/T	A/A	T/T	C/G	T/T	A/A	C/C	C/C	G/G	C/C	C/C	C/C	T/T	A/A	A/A	T/T	C/C	G/G	C/C
BS0778	BS		TW^	1	BS0462		BS0202		./.	G/A	G/G	C/C	T/T	C/C	T/T	A/A	T/T	C/C	T/T	C/C	T/T	A/A	C/C	G/G	G/A	G/T	C/T	G/G	A/A	C/C	T/T	C/A	T/C	G/G	T/T	A/A	C/C	C/C	G/G	C/C	C/C	C/C	T/T	A/A	A/A	T/T	C/C	G/G	C/C
BS0779	BS		TW^	1	BS0526		BS1167		./.	G/G	G/G	C/C	T/T	C/C	T/T	A/A	T/T	C/C	T/T	C/C	T/T	A/A	T/T	G/G	A/A	G/T	C/C	G/G	C/C	C/C	T/T	C/A	T/C	G/G	T/T	A/A	C/C	C/C	G/G	C/C	C/C	C/C	T/T	A/A	A/A	T/T	C/C	G/G	C/C
BS0780	BS		TW^	0.985401	BS0603	TW^	BS1199		./.	G/A	G/G	C/C	T/T	C/C	T/T	A/A	T/T	C/C	T/T	C/C	T/T	A/A	./.	G/G	G/A	G/T	C/T	G/G	C/A	C/C	T/T	C/A	T/C	G/G	T/T	A/A	C/C	C/C	G/G	C/C	C/C	C/C	T/T	A/A	A/A	T/T	C/C	G/G	C/C
BS0781	BS		TW^	1	BS0698		BS1172		./.	G/G	G/G	C/C	T/T	C/C	C/T	C/A	A/T	C/T	T/T	C/C	./.	A/A	C/T	G/G	A/A	G/T	C/C	G/G	C/A	C/C	T/T	C/A	T/C	C/G	T/T	A/A	C/C	C/C	G/G	C/C	C/C	C/C	T/T	A/A	A/A	T/T	C/C	G/G	C/C
BS0782	BS		TW^	0.992701	BS0638	TW^	BS1147		./.	G/G	G/G	C/C	T/T	C/C	C/T	C/A	A/T	C/T	T/T	C/C	./.	A/A	T/T	G/G	A/A	G/G	C/C	G/G	C/C	C/C	T/T	A/A	T/T	C/G	T/T	A/A	C/C	C/C	G/G	C/C	C/C	C/C	T/T	A/A	A/A	T/T	C/C	G/G	C/C
BS0783	BS		TW^	1	BS0518		BS1170		./.	G/G	G/G	C/C	T/T	C/C	T/T	A/A	T/T	C/C	T/T	C/C	T/T	A/A	T/T	G/G	A/A	G/T	C/C	G/G	C/C	C/C	T/T	C/A	T/C	G/G	T/T	A/A	C/C	C/C	G/G	C/C	C/C	C/C	T/T	A/A	A/A	T/T	C/C	G/G	C/C
BS0784	BS		TW^	1	BS0739		BS1046		./.	G/G	G/G	C/C	T/T	C/C	C/T	C/A	A/T	C/T	T/T	C/C	C/T	A/A	T/T	G/G	A/A	G/G	C/C	G/G	C/C	C/C	T/T	A/A	T/T	C/G	T/T	A/A	C/C	C/C	G/G	C/C	C/C	C/C	T/T	A/A	A/A	T/T	C/C	G/G	C/C
BS0785	BS		TW^	0.970803	BS0526		BS1064		./.	G/G	G/G	C/C	T/T	C/C	T/T	A/A	T/T	C/C	T/T	C/C	T/T	A/A	T/T	G/G	A/A	G/T	C/C	G/G	C/C	C/C	T/T	C/A	T/C	G/G	T/T	A/A	C/C	C/C	G/G	C/C	C/C	C/C	T/T	A/A	A/A	T/T	C/C	G/G	C/C
BS0786	BS		TW^	1	BS0526		BS1179		./.	G/A	G/G	C/C	T/T	C/C	T/T	A/A	T/T	C/C	T/T	C/C	T/T	A/A	C/C	G/G	G/A	G/T	C/T	G/G	A/A	C/C	T/T	C/A	T/C	G/G	T/T	A/A	C/C	C/C	G/G	C/C	C/C	C/C	T/T	A/A	A/A	T/T	C/C	G/G	C/C
BS0787	BS		TW^	1	BS0461		BS1136		./.	G/G	G/G	C/C	T/T	C/C	T/T	A/A	T/T	C/C	T/T	C/C	T/T	A/A	T/T	G/G	A/A	G/G	C/C	G/G	C/C	C/C	T/T	A/A	T/T	G/G	T/T	A/A	C/C	C/C	G/G	C/C	C/C	C/C	T/T	A/A	A/A	T/T	C/C	G/G	C/C
BS0788	BS		TW^	1	BS0526		BS1130		./.	G/A	G/G	C/C	T/T	C/C	C/T	C/A	A/T	C/T	T/T	C/C	C/T	A/A	C/T	G/G	G/A	G/G	C/T	G/G	C/A	C/C	T/T	A/A	T/T	C/G	T/T	A/A	C/C	C/C	G/G	C/C	C/C	C/C	T/T	A/A	A/A	T/T	C/C	G/G	C/C
BS0789	BS		TW^	1	BS0553		BS1178		./.	G/G	G/G	C/C	T/T	C/C	T/T	A/A	T/T	C/C	T/T	C/C	T/T	A/A	C/C	G/G	A/A	G/T	C/C	G/G	C/A	C/C	T/T	C/A	T/C	G/G	T/T	A/A	C/C	C/C	G/G	C/C	C/C	C/C	T/T	A/A	A/A	T/T	C/C	G/G	C/C
BS0790	BS		TW^	1	BS0526		BS1162		./.	G/G	G/G	C/C	T/T	C/C	T/T	A/A	T/T	C/C	T/T	C/C	T/T	A/A	T/T	G/G	A/A	G/T	C/C	G/G	C/C	C/C	T/T	C/A	T/C	G/G	T/T	A/A	C/C	C/C	G/G	C/C	C/C	C/C	T/T	A/A	A/A	T/T	C/C	G/G	C/C
BS0791	BS		TW^	1	BS0705		BS1188		./.	G/G	G/G	C/C	T/T	C/C	T/T	A/A	T/T	C/C	T/T	C/C	T/T	A/A	C/C	G/G	A/A	G/T	C/C	G/G	C/A	C/C	T/T	C/A	T/C	G/G	T/T	A/A	C/C	C/C	G/G	C/C	C/C	C/C	T/T	A/A	A/A	T/T	C/C	G/G	C/C
BS0792	BS		TW^	1	BS0526		BS0044		./.	G/G	G/G	C/C	T/T	C/C	C/T	C/A	A/T	C/T	T/T	C/C	C/T	A/A	T/T	G/G	A/A	G/T	C/C	G/G	C/C	C/C	T/T	C/A	T/C	C/G	T/T	A/A	C/C	C/C	G/G	C/C	C/C	C/C	T/T	A/A	A/A	T/T	C/C	G/G	C/C
BS0793	BS		TW^	1	BS0526		BS1198		./.	G/A	G/G	C/C	T/T	C/C	T/T	A/A	T/T	C/C	T/T	C/C	T/T	A/A	C/T	G/G	G/A	G/G	C/T	G/G	C/A	C/C	T/T	A/A	T/T	G/G	T/T	A/A	C/C	C/C	G/G	C/C	C/C	C/C	T/T	A/A	A/A	T/T	C/C	G/G	C/C
BS0794	BS		TW^	1	BS0739		BS1046		./.	G/G	G/G	C/C	T/T	C/C	C/T	C/A	A/T	C/T	T/T	./.	C/T	A/A	T/T	G/G	A/A	G/G	C/C	G/G	C/C	C/C	T/T	A/A	T/T	C/G	T/T	A/A	C/C	C/C	G/G	C/C	C/C	C/C	T/T	A/A	A/A	T/T	C/C	G/G	C/C
BS0795	BS	TW^	TW^	1	BS0564		BS1159		./.	G/G	G/G	C/C	T/T	C/C	T/T	A/A	T/T	C/C	T/T	C/C	./.	A/A	./.	G/G	A/A	G/G	C/C	G/G	C/A	C/C	T/T	A/A	T/T	G/G	T/T	A/A	C/C	C/C	G/G	C/C	C/C	C/C	T/T	A/A	A/A	T/T	C/C	G/G	C/C
BS0796	BS		TW^	1	BS0526		BS1162		./.	G/G	G/G	C/C	T/T	C/C	T/T	A/A	T/T	C/C	T/T	C/C	T/T	A/A	T/T	G/G	A/A	G/T	C/C	G/G	C/C	C/C	T/T	C/A	T/C	G/G	T/T	A/A	C/C	C/C	G/G	C/C	C/C	C/C	T/T	A/A	A/A	T/T	C/C	G/G	C/C
BS0797	BS		TW^	1	BS0564		BS1162		./.	G/A	G/G	C/C	T/T	C/C	T/T	A/A	T/T	C/C	T/T	./.	T/T	A/A	./.	G/G	G/A	G/G	C/T	G/G	C/A	C/C	T/T	A/A	T/T	G/G	T/T	A/A	C/C	C/C	G/G	C/C	C/C	C/C	T/T	A/A	A/A	T/T	C/C	G/G	C/C
BS0798	BS		TW^	1	BS0660	TW^	BS1188		./.	G/G	G/G	C/C	T/T	C/C	T/T	A/A	T/T	C/C	T/T	C/C	T/T	A/A	T/T	G/G	A/A	G/G	C/C	G/G	C/C	C/C	T/T	A/A	T/T	G/G	T/T	A/A	C/C	C/C	G/G	C/C	C/C	C/C	T/T	A/A	A/A	T/T	C/C	G/G	C/C
BS0799	BS		TW^	1	BS0660	TW^	BS1188		./.	G/G	G/G	C/C	T/T	C/C	T/T	A/A	T/T	C/C	T/T	C/C	T/T	A/A	T/T	G/G	A/A	G/T	C/C	G/G	C/C	C/C	T/T	C/A	T/C	G/G	T/T	A/A	C/C	C/C	G/G	C/C	C/C	C/C	T/T	A/A	A/A	T/T	C/C	G/G	C/C
BS0800	BS		TW^	0.890511	BS0553		BS1213		./.	./.	G/G	C/C	T/T	C/C	./.	./.	./.	./.	T/T	C/C	C/T	A/A	T/T	G/G	./.	G/T	./.	G/G	./.	C/C	T/T	C/A	T/C	./.	T/T	A/A	C/C	C/C	G/G	C/C	C/C	C/C	T/T	A/A	A/A	T/T	C/C	G/G	C/C
BS0801	BS		TW^	0.992701	BS0526		BS1198		./.	G/A	G/G	C/C	T/T	C/C	T/T	A/A	T/T	C/C	T/T	C/C	T/T	A/A	C/T	G/G	G/A	G/T	C/T	G/G	C/A	C/C	T/T	C/A	T/C	G/G	T/T	A/A	C/C	C/C	G/G	C/C	C/C	C/C	T/T	A/A	A/A	T/T	C/C	G/G	C/C
BS0802	BS		TW^	0.759124	BS0407		BS1154		./.	./.	G/G	C/C	./.	./.	T/T	A/A	T/T	C/C	T/T	./.	T/T	A/A	./.	G/G	./.	G/T	C/C	G/G	./.	C/C	T/T	A/A	./.	G/G	./.	./.	C/C	C/C	G/G	C/C	./.	./.	T/T	A/A	A/A	T/T	C/C	G/G	C/C
BS0803	BS		TW^	1	BS0564		BS1203		./.	G/G	G/G	C/C	T/T	C/C	T/T	A/A	T/T	C/C	T/T	C/C	T/T	A/A	T/T	G/G	A/A	G/G	C/C	G/G	C/C	C/C	T/T	A/A	T/T	G/G	T/T	A/A	C/C	C/C	G/G	C/C	C/C	C/C	T/T	A/A	A/A	T/T	C/C	G/G	C/C
BS0804	BS		TW^	1	BS0553		BS1064		./.	G/G	G/G	C/C	T/T	C/C	T/T	A/A	T/T	C/C	T/T	C/C	T/T	A/A	T/T	G/G	A/A	G/T	C/C	G/G	C/C	C/C	T/T	C/C	C/C	G/G	T/T	A/A	C/C	C/C	G/G	C/C	C/C	C/C	T/T	A/A	A/A	T/T	C/C	G/G	C/C
BS0805	BS		TW^	1	BS0564		BS1192		./.	G/G	G/G	C/C	T/T	C/C	T/T	A/A	T/T	C/C	T/T	C/C	T/T	A/A	T/T	G/G	A/A	G/G	C/C	G/G	C/C	C/C	T/T	A/A	T/T	G/G	T/T	A/A	C/C	C/C	G/G	C/C	C/C	C/C	T/T	A/A	A/A	T/T	C/C	G/G	C/C
BS0806	BS		TW^	0.992701	BS0518		BS1120		./.	G/G	G/G	C/C	T/T	C/C	T/T	A/A	T/T	C/C	T/T	C/C	T/T	A/A	T/T	G/G	A/A	G/T	C/C	G/G	A/A	C/C	T/T	C/C	C/C	G/G	T/T	A/A	C/C	C/C	G/G	C/C	C/C	C/C	T/T	A/A	A/A	T/T	C/C	G/G	C/C
BS0807	BS		TW^	0.992701	BS0553		BS1198		./.	G/A	G/G	C/C	T/T	C/C	T/T	A/A	T/T	C/C	T/T	C/C	T/T	A/A	./.	G/G	G/A	G/T	C/T	G/G	C/A	C/C	T/T	C/A	./.	G/G	T/T	A/A	C/C	C/C	G/G	C/C	C/C	C/C	T/T	A/A	A/A	T/T	C/C	G/G	C/C
BS0808	BS		TW^	1	BS0461		BS1197		./.	G/A	G/G	C/C	T/T	C/C	T/T	A/A	T/T	C/C	T/T	C/C	T/T	A/A	C/T	G/G	G/A	G/T	C/T	G/G	A/A	C/C	T/T	C/A	T/C	G/G	T/T	A/A	C/C	C/C	G/G	C/C	C/C	C/C	T/T	A/A	A/A	T/T	C/C	G/G	C/C
BS0809	BS		TW^	0.941606	BS0405	TW^	BS0272		./.	./.	G/G	C/C	./.	C/C	T/T	A/A	T/T	C/C	T/T	./.	T/T	A/A	./.	G/G	A/A	G/T	C/C	G/G	C/A	C/C	T/T	./.	C/C	G/G	T/T	A/A	C/C	C/C	G/G	C/C	C/C	C/C	T/T	A/A	A/A	T/T	C/C	G/G	C/C
BS0810	BS		TW^	0.941606	BS0705		BS1171		./.	G/G	G/G	C/C	T/T	C/C	./.	./.	A/T	C/T	T/T	C/C	C/T	A/A	T/T	G/G	A/A	G/G	C/C	G/G	C/C	C/C	T/T	A/A	./.	C/G	T/T	A/A	C/C	C/C	G/G	C/C	C/C	C/C	T/T	A/A	A/A	T/T	C/C	G/G	C/C
BS0811	BS		TW^	1	BS0705		BS1171		./.	G/G	G/G	C/C	T/T	C/C	C/T	C/A	A/T	C/T	T/T	C/C	./.	A/A	T/T	G/G	A/A	G/T	C/C	G/G	C/C	C/C	T/T	C/A	T/C	C/G	T/T	A/A	C/C	C/C	G/G	C/C	C/C	C/C	T/T	A/A	A/A	T/T	C/C	G/G	C/C
BS0813	BS		TW^	1	BS0409		BS1091		./.	G/A	G/G	C/C	T/T	C/C	T/T	A/A	T/T	C/C	T/T	C/C	T/T	A/A	C/C	G/G	G/A	G/T	C/T	G/G	A/A	C/C	T/T	C/A	T/C	G/G	T/T	A/A	C/C	C/C	G/G	C/C	C/C	C/C	T/T	A/A	A/A	T/T	C/C	G/G	C/C
BS0814	BS		TW^	1	BS0768		BS1188		./.	G/G	G/G	C/C	T/T	C/C	T/T	A/A	T/T	C/C	T/T	C/C	T/T	A/A	T/T	G/G	A/A	G/T	C/C	G/G	C/C	C/C	T/T	C/A	T/C	G/G	T/T	A/A	C/C	C/C	G/G	C/C	C/C	C/C	T/T	A/A	A/A	T/T	C/C	G/G	C/C
BS0815	BS		TW^	1	BS0693		BS1164		./.	G/G	G/G	C/C	T/T	C/C	T/T	A/A	T/T	C/C	T/T	C/C	T/T	A/A	T/T	G/G	A/A	G/G	C/C	G/G	C/C	C/C	T/T	A/A	T/T	G/G	T/T	A/A	C/C	C/C	G/G	C/C	C/C	C/C	T/T	A/A	A/A	T/T	C/C	G/G	C/C
BS0816	BS		TW^	1	BS0407		BS1104		./.	G/G	G/G	C/C	T/T	C/C	C/T	C/A	A/T	C/T	T/T	C/C	./.	A/A	T/T	G/G	A/A	G/T	C/C	G/G	C/C	C/C	T/T	C/A	T/C	C/G	T/T	A/A	C/C	C/C	G/G	C/C	C/C	C/C	T/T	A/A	A/A	T/T	C/C	G/G	C/C
BS0817	BS		TW^	1	BS0678	TW^	BS1130		./.	G/G	G/G	C/C	T/T	C/C	C/T	C/A	A/T	C/T	T/T	C/C	./.	A/A	./.	G/G	A/A	G/G	C/C	G/G	C/A	C/C	T/T	A/A	T/T	C/G	T/T	A/A	C/C	C/C	G/G	C/C	C/C	C/C	T/T	A/A	A/A	T/T	C/C	G/G	C/C
BS0818	BS		TW^	1	BS0536		BS1207		./.	G/G	G/G	C/C	T/T	C/C	T/T	A/A	T/T	C/C	T/T	C/C	T/T	A/A	./.	G/G	A/A	G/T	C/C	G/G	A/A	C/C	T/T	C/A	T/C	G/G	T/T	A/A	C/C	C/C	G/G	C/C	C/C	C/C	T/T	A/A	A/A	T/T	C/C	G/G	C/C
BS0819	BS		TW^	1	BS0678	TW^	BS1210		./.	G/G	G/G	C/C	T/T	C/C	T/T	A/A	T/T	C/C	T/T	C/C	T/T	A/A	C/C	G/G	A/A	G/T	C/C	G/G	A/A	C/C	T/T	C/A	T/C	G/G	T/T	A/A	C/C	C/C	G/G	C/C	C/C	C/C	T/T	A/A	A/A	T/T	C/C	G/G	C/C
BS0820	BS		TW^	1	BS0425		BS1100		./.	G/G	G/G	C/C	T/T	C/C	T/T	A/A	T/T	C/C	T/T	C/C	T/T	A/A	C/C	G/G	A/A	G/G	C/C	G/G	C/A	C/C	T/T	A/A	T/T	G/G	T/T	A/A	C/C	C/C	G/G	C/C	C/C	C/C	T/T	A/A	A/A	T/T	C/C	G/G	C/C
BS0821	BS		TW^	1	BS0638	TW^	BS1139		./.	G/G	G/G	C/C	T/T	C/C	C/T	C/A	A/T	C/T	T/T	C/C	./.	A/A	C/T	G/G	G/A	G/G	C/T	G/G	C/A	C/C	T/T	C/A	T/C	C/G	T/T	A/A	C/C	C/C	G/G	C/C	C/C	C/C	T/T	A/A	A/A	T/T	C/C	G/G	C/C
BS0822	BS		TW^	0.992701	BS0553		BS1198		./.	G/G	G/G	C/C	T/T	C/C	T/T	A/A	T/T	C/C	T/T	C/C	T/T	A/A	T/T	G/G	A/A	G/T	C/C	G/G	C/C	C/C	T/T	C/A	T/C	G/G	T/T	A/A	C/C	C/C	G/G	C/C	C/C	C/C	T/T	A/A	A/A	T/T	C/C	G/G	C/C
BS0823	BS		TW^	0.992701	BS0581		BS1129		./.	G/A	G/G	./.	T/T	C/C	T/T	A/A	T/T	C/C	T/T	C/C	T/T	A/A	C/C	G/G	G/A	G/G	C/T	G/G	A/A	C/C	T/T	A/A	T/T	G/G	T/T	A/A	C/C	C/C	G/G	C/C	C/C	C/C	T/T	A/A	A/A	T/T	C/C	G/G	C/C
BS0824	BS	TW^	TW^	1	BS0069		BS0232		./.	G/G	G/G	C/C	T/T	C/C	T/T	A/A	T/T	C/C	T/T	C/C	T/T	A/A	C/T	G/G	A/A	G/T	C/C	G/G	C/A	C/C	T/T	C/C	C/C	G/G	T/T	A/A	C/C	C/C	G/G	C/C	C/C	C/C	T/T	A/A	A/A	T/T	C/C	G/G	C/C
BS0825	BS		TW^	1	BS0526		BS1196		./.	G/A	G/G	C/C	T/T	C/C	T/T	A/A	T/T	C/C	T/T	C/C	T/T	A/A	C/T	G/G	G/A	G/G	C/T	G/G	C/A	C/C	T/T	A/A	T/T	G/G	T/T	A/A	C/C	C/C	G/G	C/C	C/C	C/C	T/T	A/A	A/A	T/T	C/C	G/G	C/C
BS0826	BS		TW^	1	BS0577		BS1174		./.	G/G	G/G	C/C	T/T	C/C	T/T	A/A	T/T	C/C	T/T	C/C	T/T	A/A	T/T	G/G	A/A	G/T	C/C	G/G	C/A	C/C	T/T	C/A	T/C	G/G	T/T	A/A	C/C	C/C	G/G	C/C	C/C	C/C	T/T	A/A	A/A	T/T	C/C	G/G	C/C
BS0827	BS		TW^	1	BS0570		BS1162		./.	G/G	G/G	C/C	T/T	C/C	T/T	A/A	T/T	C/C	T/T	C/C	T/T	A/A	T/T	G/G	A/A	G/G	C/C	G/G	C/C	C/C	T/T	A/A	T/T	G/G	T/T	A/A	C/C	C/C	G/G	C/C	C/C	C/C	T/T	A/A	A/A	T/T	C/C	G/G	C/C
BS0828	BS		W^	1	BS0547		BS1080		./.	G/A	A/G	C/C	C/T	C/C	C/T	C/A	A/T	C/T	C/T	C/C	./.	A/A	C/T	G/A	G/A	T/T	C/T	G/T	C/C	C/T	T/C	A/A	T/T	C/G	C/T	G/A	T/C	C/T	G/A	T/C	C/T	C/T	C/T	G/A	A/G	G/T	C/T	G/T	C/C
BS0829	BS		TW^	1	BS0547		BS1080		./.	G/G	G/G	C/C	T/T	C/C	T/T	A/A	T/T	C/C	T/T	C/C	T/T	A/A	T/T	G/G	A/A	G/T	C/C	G/G	C/C	C/C	T/T	C/A	T/C	G/G	T/T	A/A	C/C	C/C	G/G	C/C	C/C	C/C	T/T	A/A	A/A	T/T	C/C	G/G	C/C
BS0830	BS		TW^	0.992701	BS0518		BS1214		./.	G/G	G/G	C/C	T/T	C/C	T/T	A/A	T/T	C/C	T/T	./.	T/T	A/A	T/T	G/G	A/A	G/T	C/C	G/G	C/A	C/C	T/T	C/A	T/C	G/G	T/T	A/A	C/C	C/C	G/G	C/C	C/C	C/C	T/T	A/A	A/A	T/T	C/C	G/G	C/C
BS0831	BS		TW^	1	BS0547		BS1215		./.	G/G	G/G	C/C	T/T	C/C	T/T	A/A	T/T	C/C	T/T	C/C	T/T	A/A	C/T	G/G	A/A	G/T	C/C	G/G	A/A	C/C	T/T	C/C	C/C	G/G	T/T	A/A	C/C	C/C	G/G	C/C	C/C	C/C	T/T	A/A	A/A	T/T	C/C	G/G	C/C
BS0832	BS		TW^	1	BS0547		BS1182		./.	G/G	G/G	C/C	T/T	C/C	T/T	A/A	T/T	C/C	T/T	C/C	T/T	A/A	T/T	G/G	A/A	G/T	C/C	G/G	C/A	C/C	T/T	C/A	T/C	G/G	T/T	A/A	C/C	C/C	G/G	C/C	C/C	C/C	T/T	A/A	A/A	T/T	C/C	G/G	C/C
BS0833	BS		TW^	1	BS0624		BS1218		./.	G/G	G/G	C/C	T/T	C/C	T/T	A/A	T/T	C/C	T/T	C/C	T/T	A/A	C/T	G/G	A/A	G/T	C/C	G/G	C/A	C/C	T/T	C/A	T/C	G/G	T/T	A/A	C/C	C/C	G/G	C/C	C/C	C/C	T/T	A/A	A/A	T/T	C/C	G/G	C/C
BS0834	BS		TW^	1	BS0425		BS1143		./.	G/G	G/G	C/C	T/T	C/C	C/T	C/A	A/T	C/T	T/T	C/C	./.	A/A	C/T	G/G	A/A	G/T	C/C	G/G	C/A	C/C	T/T	C/A	T/C	C/G	T/T	A/A	C/C	C/C	G/G	C/C	C/C	C/C	T/T	A/A	A/A	T/T	C/C	G/G	C/C
BS0835	BS		TW^	0.992701	BS0609		BS1140		./.	G/G	G/G	C/C	T/T	C/C	T/T	A/A	T/T	C/C	T/T	C/C	./.	A/A	C/C	G/G	A/A	G/T	C/C	G/G	C/A	C/C	T/T	C/A	T/C	G/G	T/T	A/A	C/C	C/C	G/G	C/C	C/C	C/C	T/T	A/A	A/A	T/T	C/C	G/G	C/C
BS0836	BS		TW^	1	BS0518		BS1189		./.	G/G	G/G	C/C	T/T	C/C	T/T	A/A	T/T	C/C	T/T	C/C	T/T	A/A	T/T	G/G	A/A	G/T	C/C	G/G	C/C	C/C	T/T	C/A	T/C	G/G	T/T	A/A	C/C	C/C	G/G	C/C	C/C	C/C	T/T	A/A	A/A	T/T	C/C	G/G	C/C
BS0837	BS		TW^	1	BS0526		BS1216		./.	G/G	G/G	C/C	T/T	C/C	C/T	C/A	A/T	C/T	T/T	C/C	C/T	A/A	T/T	G/G	A/A	G/T	C/C	G/G	C/C	C/C	T/T	C/A	T/C	C/G	T/T	A/A	C/C	C/C	G/G	C/C	C/C	C/C	T/T	A/A	A/A	T/T	C/C	G/G	C/C
BS0838	BS		TW^	0.963504	BS0609		BS1211		./.	G/G	G/G	C/C	T/T	C/C	C/T	./.	A/T	C/T	T/T	./.	./.	A/A	C/C	G/G	A/A	G/G	C/C	G/G	C/A	C/C	./.	A/A	T/T	C/G	T/T	A/A	C/C	C/C	G/G	C/C	C/C	C/C	T/T	A/A	A/A	T/T	C/C	G/G	C/C
BS0839	BS		TW^	1	BS0624		BS1201		./.	G/A	G/G	C/C	T/T	C/C	T/T	A/A	T/T	C/C	T/T	C/C	T/T	A/A	C/T	G/G	G/A	G/G	C/T	G/G	C/A	C/C	T/T	A/A	T/T	G/G	T/T	A/A	C/C	C/C	G/G	C/C	C/C	C/C	T/T	A/A	A/A	T/T	C/C	G/G	C/C
BS0840	BS		TW^	1	BS0609		BS1200		./.	G/G	G/G	C/C	T/T	C/C	C/T	C/A	A/T	C/T	T/T	./.	C/T	A/A	./.	G/G	A/A	G/G	C/C	G/G	C/A	C/C	T/T	A/A	T/T	C/G	T/T	A/A	C/C	C/C	G/G	C/C	C/C	C/C	T/T	A/A	A/A	T/T	C/C	G/G	C/C
BS0841	BS		TW^	1	BS0603	TW^	BS1210		./.	G/G	G/G	C/C	T/T	C/C	T/T	A/A	T/T	C/C	T/T	C/C	T/T	A/A	T/T	G/G	A/A	G/T	C/C	G/G	C/A	C/C	T/T	C/A	T/C	G/G	T/T	A/A	C/C	C/C	G/G	C/C	C/C	C/C	T/T	A/A	A/A	T/T	C/C	G/G	C/C
BS0842	BS		TW^	1	BS0518		BS1190		./.	G/G	G/G	C/C	T/T	C/C	T/T	A/A	T/T	C/C	T/T	C/C	T/T	A/A	T/T	G/G	A/A	G/T	C/C	G/G	C/A	C/C	T/T	C/A	T/C	G/G	T/T	A/A	C/C	C/C	G/G	C/C	C/C	C/C	T/T	A/A	A/A	T/T	C/C	G/G	C/C
BS0843	BS		TW^	1	BS0762		BS1046		./.	G/G	G/G	C/C	T/T	C/C	T/T	A/A	T/T	C/C	T/T	C/C	T/T	A/A	T/T	G/G	A/A	G/G	C/C	G/G	C/C	C/C	T/T	A/A	T/T	G/G	T/T	A/A	C/C	C/C	G/G	C/C	C/C	C/C	T/T	A/A	A/A	T/T	C/C	G/G	C/C
BS0844	BS		TW^	1	BS0609		BS1202		./.	G/G	G/G	C/C	T/T	C/C	T/T	A/A	T/T	C/C	T/T	C/C	T/T	A/A	T/T	G/G	A/A	G/G	C/C	G/G	C/C	C/C	T/T	A/A	T/T	G/G	T/T	A/A	C/C	C/C	G/G	C/C	C/C	C/C	T/T	A/A	A/A	T/T	C/C	G/G	C/C
BS0845	BS		TW^	1	BS0624		BS1200		./.	G/G	G/G	C/C	T/T	C/C	C/T	C/A	A/T	C/T	T/T	C/C	C/T	A/A	T/T	G/G	A/A	G/G	C/C	G/G	C/C	C/C	T/T	A/A	T/T	C/G	T/T	A/A	C/C	C/C	G/G	C/C	C/C	C/C	T/T	A/A	A/A	T/T	C/C	G/G	C/C
BS0846	BS		TW^	1	BS0553		BS1192		./.	G/G	G/G	C/C	T/T	C/C	T/T	A/A	T/T	C/C	T/T	C/C	T/T	A/A	T/T	G/G	A/A	G/T	C/C	G/G	C/C	C/C	T/T	C/C	C/C	G/G	T/T	A/A	C/C	C/C	G/G	C/C	C/C	C/C	T/T	A/A	A/A	T/T	C/C	G/G	C/C
BS0847	BS		TW^	0.963504	BS0553		BS1160		./.	G/G	G/G	C/C	T/T	C/C	T/T	A/A	T/T	C/C	./.	./.	T/T	A/A	T/T	G/G	A/A	G/T	C/C	G/G	C/C	./.	T/T	C/A	T/C	G/G	T/T	A/A	C/C	C/C	G/G	C/C	C/C	C/C	T/T	A/A	A/A	T/T	C/C	G/G	C/C
BS0848	BS	TW^	TW^	0.992701	BS0518		BS1184		./.	G/G	G/G	C/C	T/T	C/C	T/T	A/A	T/T	C/C	T/T	C/C	T/T	A/A	C/C	G/G	A/A	G/T	C/C	G/G	C/A	C/C	T/T	C/A	T/C	G/G	T/T	A/A	C/C	C/C	G/G	C/C	C/C	C/C	T/T	A/A	A/A	T/T	C/C	G/G	C/C
BS0849	BS		TW^	1	BS0461		BS1132		./.	G/G	G/G	C/C	T/T	C/C	T/T	A/A	T/T	C/C	T/T	C/C	T/T	A/A	T/T	G/G	A/A	G/T	C/C	G/G	C/A	C/C	T/T	C/C	C/C	G/G	T/T	A/A	C/C	C/C	G/G	C/C	C/C	C/C	T/T	A/A	A/A	T/T	C/C	G/G	C/C
BS0850	BS		TW^	1	BS0624		BS1205		./.	G/G	G/G	C/C	T/T	C/C	C/T	C/A	A/T	C/T	T/T	C/C	C/T	A/A	T/T	G/G	A/A	G/G	C/C	G/G	C/C	C/C	T/T	A/A	T/T	C/G	T/T	A/A	C/C	C/C	G/G	C/C	C/C	C/C	T/T	A/A	A/A	T/T	C/C	G/G	C/C
BS0851	BS		W^	0.992701	BS0409		BS1144		./.	G/A	A/G	C/C	C/T	C/C	C/T	C/A	A/T	C/T	C/T	C/C	C/T	A/A	C/T	G/A	G/A	T/T	C/T	G/T	C/C	C/T	T/C	A/A	T/T	C/G	C/T	G/A	T/C	C/T	G/A	T/C	C/T	C/T	C/T	G/A	A/G	G/T	C/T	G/T	C/C
BS0852	BS		TW^	0.992701	BS0609		BS1181		./.	G/G	G/G	C/C	T/T	C/C	T/T	A/A	T/T	C/C	T/T	C/C	T/T	A/A	T/T	G/G	A/A	G/T	C/C	G/G	C/C	C/C	T/T	C/A	T/C	G/G	T/T	A/A	C/C	C/C	G/G	C/C	C/C	C/C	T/T	A/A	A/A	T/T	C/C	G/G	C/C
BS0853	BS		TW^	0.890511	BS0624		BS1195		./.	G/G	G/G	C/C	T/T	./.	C/T	C/A	A/T	C/T	T/T	./.	C/T	A/A	./.	G/G	A/A	G/G	C/C	G/G	./.	C/C	T/T	A/A	T/T	C/G	T/T	A/A	C/C	C/C	G/G	C/C	./.	C/C	T/T	A/A	A/A	T/T	C/C	G/G	C/C
BS0854	BS		TW^	1	BS0409		BS1216		./.	G/G	G/G	C/C	T/T	C/C	T/T	A/A	T/T	C/C	T/T	C/C	./.	A/A	C/C	G/G	A/A	G/G	C/C	G/G	C/A	C/C	T/T	A/A	T/T	G/G	T/T	A/A	C/C	C/C	G/G	C/C	C/C	C/C	T/T	A/A	A/A	T/T	C/C	G/G	C/C
BS0855	BS		TW^	1	BS0624		BS1223		./.	G/G	G/G	C/C	T/T	C/C	T/T	A/A	T/T	C/C	T/T	C/C	T/T	A/A	T/T	G/G	A/A	G/G	C/C	G/G	C/C	C/C	T/T	A/A	T/T	G/G	T/T	A/A	C/C	C/C	G/G	C/C	C/C	C/C	T/T	A/A	A/A	T/T	C/C	G/G	C/C
BS0856	BS		TW^	1	BS0812		BS1194		./.	G/G	G/G	C/C	T/T	C/C	T/T	A/A	T/T	C/C	T/T	C/C	T/T	A/A	C/T	G/G	A/A	G/T	C/C	G/G	C/A	C/C	T/T	C/A	T/C	G/G	T/T	A/A	C/C	C/C	G/G	C/C	C/C	C/C	T/T	A/A	A/A	T/T	C/C	G/G	C/C
BS0857	BS		TW^	0.992701	BS0624		BS1220		./.	G/G	G/G	C/C	T/T	C/C	C/T	C/A	A/T	C/T	T/T	C/C	C/T	A/A	T/T	G/G	A/A	G/G	C/C	G/G	C/C	C/C	T/T	A/A	T/T	C/G	T/T	A/A	C/C	C/C	G/G	C/C	C/C	C/C	T/T	A/A	A/A	T/T	C/C	G/G	C/C
BS0858	BS		TW^	0.985401	BS0453		BS0053		./.	G/G	G/G	C/C	T/T	C/C	C/T	C/A	A/T	C/T	T/T	C/C	./.	A/A	T/T	G/G	A/A	G/T	C/C	G/G	C/A	C/C	T/T	C/A	T/C	C/G	T/T	A/A	C/C	C/C	G/G	C/C	C/C	C/C	T/T	A/A	A/A	T/T	C/C	G/G	C/C
BS0860	BS		W^	0.992701	BS0409		BS1180		./.	G/G	G/G	C/C	T/T	C/C	T/T	A/A	T/T	C/C	T/T	C/C	C/T	A/A	C/T	G/A	G/A	T/T	C/T	G/T	C/C	C/T	T/C	A/A	T/T	C/G	C/T	G/A	T/C	C/T	G/A	T/C	C/T	C/T	C/T	G/A	A/G	G/T	C/T	G/T	C/C
BS0861	BS		TW^	1	BS0568		BS1125		./.	G/G	G/G	C/C	T/T	C/C	T/T	A/A	T/T	C/C	T/T	C/C	T/T	A/A	T/T	G/A	G/A	T/T	C/T	G/T	C/C	C/T	T/C	A/A	T/T	C/G	C/T	A/A	C/C	C/C	G/G	C/C	C/C	C/C	T/T	A/A	A/A	T/T	C/C	G/G	C/C
BS0862	BS		TW^	1	BS0859		BS1229		./.	G/G	G/G	C/C	T/T	C/C	T/T	A/A	T/T	C/C	T/T	C/C	T/T	A/A	./.	G/G	A/A	G/G	C/C	G/G	C/A	C/C	T/T	A/A	T/T	G/G	T/T	A/A	C/C	C/C	G/G	C/C	C/C	C/C	T/T	A/A	A/A	T/T	C/C	G/G	C/C
BS0863	BS		TW^	1	BS0859		BS1199		./.	G/G	G/G	C/C	T/T	C/C	T/T	A/A	T/T	C/C	T/T	C/C	T/T	A/A	C/T	G/G	A/A	G/T	C/C	G/G	C/A	C/C	T/T	C/A	T/C	G/G	T/T	A/A	C/C	C/C	G/G	C/C	C/C	C/C	T/T	A/A	A/A	T/T	C/C	G/G	C/C
BS0864	BS		TW^	1	BS0605		BS1191		./.	G/G	G/G	C/C	T/T	C/C	T/T	A/A	T/T	C/C	T/T	C/C	T/T	A/A	T/T	G/G	A/A	G/G	C/C	G/G	C/C	C/C	T/T	A/A	T/T	G/G	T/T	A/A	C/C	C/C	G/G	C/C	C/C	C/C	T/T	A/A	A/A	T/T	C/C	G/G	C/C
BS0865	BS		TW^	0.992701	BS0605		BS1191		./.	G/G	G/G	C/C	T/T	C/C	T/T	A/A	T/T	C/C	T/T	C/C	T/T	A/A	T/T	G/G	A/A	G/T	C/C	G/G	C/A	C/C	T/T	C/C	C/C	G/G	T/T	A/A	C/C	C/C	G/G	C/C	C/C	C/C	T/T	A/A	A/A	T/T	C/C	G/G	C/C
BS0866	BS		TW^	1	BS0491		BS1055		./.	G/G	G/G	C/C	T/T	C/C	C/T	C/A	A/T	C/T	T/T	C/C	C/T	A/A	C/C	G/G	A/A	G/G	C/C	G/G	C/A	C/C	T/T	A/A	T/T	C/G	T/T	A/A	C/C	C/C	G/G	C/C	C/C	C/C	T/T	A/A	A/A	T/T	C/C	G/G	C/C
BS0867	BS		TW^	1	BS0678		BS1149		./.	G/G	G/G	C/C	T/T	C/C	T/T	A/A	T/T	C/C	T/T	C/C	T/T	A/A	./.	G/G	A/A	G/T	C/C	G/G	A/A	C/C	T/T	C/A	T/C	G/G	T/T	A/A	C/C	C/C	G/G	C/C	C/C	C/C	T/T	A/A	A/A	T/T	C/C	G/G	C/C
BS0868	BS		TW^	0.985401	BS0605		BS1181		./.	G/G	G/G	C/C	T/T	C/C	T/T	A/A	T/T	C/C	T/T	./.	T/T	A/A	T/T	G/G	A/A	G/T	C/C	G/G	C/C	C/C	T/T	C/C	C/C	G/G	T/T	A/A	C/C	C/C	G/G	C/C	C/C	C/C	T/T	A/A	A/A	T/T	C/C	G/G	C/C
BS0869	BS		TW^	0.985401	BS0609		BS1217		./.	G/G	G/G	C/C	T/T	C/C	T/T	A/A	T/T	C/C	T/T	C/C	T/T	A/A	C/C	G/G	A/A	G/G	C/C	G/G	A/A	C/C	T/T	A/A	T/T	G/G	T/T	A/A	C/C	C/C	G/G	C/C	C/C	C/C	T/T	A/A	A/A	T/T	C/C	G/G	C/C
BS0870	BS		TW^	1	BS0678		BS1218		./.	G/G	G/G	C/C	T/T	C/C	C/T	C/A	A/T	C/T	T/T	./.	C/T	A/A	C/T	G/G	A/A	G/T	C/C	G/G	C/A	C/C	T/T	C/A	T/C	C/G	T/T	A/A	C/C	C/C	G/G	C/C	C/C	C/C	T/T	A/A	A/A	T/T	C/C	G/G	C/C
BS0871	BS		TW^	1	BS0624		BS1209		./.	G/G	G/G	C/C	T/T	C/C	T/T	A/A	T/T	C/C	T/T	./.	T/T	A/A	T/T	G/G	A/A	G/G	C/C	G/G	C/C	C/T	T/T	A/A	T/T	G/G	T/T	A/A	C/C	C/C	G/G	C/C	C/C	C/C	T/T	A/A	A/A	T/T	C/C	G/G	C/C
BS0872	BS		TW^	0.992701	BS0678	TW^	BS1208		./.	G/G	G/G	C/C	T/T	C/C	T/T	A/A	T/T	C/C	T/T	C/C	./.	A/A	C/C	G/G	A/A	G/T	C/C	G/G	A/A	C/C	T/T	C/A	T/C	G/G	T/T	A/A	C/C	C/C	G/G	C/C	C/C	C/C	T/T	A/A	A/A	T/T	C/C	G/G	C/C
BS0873	BS		TW^	1	BS0603		BS1230		./.	G/G	G/G	C/C	T/T	C/C	T/T	A/A	T/T	C/C	T/T	C/C	T/T	A/A	C/C	G/G	A/A	G/T	C/C	G/G	A/A	C/C	T/T	C/A	T/C	G/G	T/T	A/A	C/C	C/C	G/G	C/C	C/C	C/C	T/T	A/A	A/A	T/T	C/C	G/G	C/C
BS0874	BS		TW^	1	BS0600		BS1207		./.	G/G	G/G	C/C	T/T	C/C	T/T	A/A	T/T	C/C	T/T	C/C	T/T	A/A	T/T	G/G	A/A	G/T	C/C	G/G	C/A	C/C	T/T	C/A	T/C	G/G	T/T	A/A	C/C	C/C	G/G	C/C	C/C	C/C	T/T	A/A	A/A	T/T	C/C	G/G	C/C
BS0875	BS		TW^	0.766423	BS0605		BS1198		./.	G/A	./.	C/C	T/T	C/C	./.	./.	T/T	C/C	T/T	./.	T/T	A/A	./.	G/G	G/A	G/T	./.	G/G	C/A	C/C	T/T	C/A	./.	G/G	T/T	./.	./.	C/C	G/G	./.	C/C	C/C	T/T	A/A	A/A	./.	C/C	./.	C/C
BS0876	BS		TW^	1	BS0731		BS1212		./.	G/G	G/G	C/C	T/T	C/C	C/C	C/C	A/A	T/T	T/T	C/C	C/C	A/A	T/T	G/G	A/A	G/G	C/C	G/G	C/C	C/C	T/T	A/A	T/T	C/C	T/T	A/A	C/C	C/C	G/G	C/C	C/C	C/C	T/T	A/A	A/A	T/T	C/C	G/G	C/C
BS0877	BS		TW^	1	BS0678		BS1227		./.	G/G	G/G	C/C	T/T	C/C	T/T	A/A	T/T	C/C	T/T	C/C	T/T	A/A	./.	G/G	A/A	G/G	C/C	G/G	C/A	C/C	T/T	A/A	T/T	G/G	T/T	A/A	C/C	C/C	G/G	C/C	C/C	C/C	T/T	A/A	A/A	T/T	C/C	G/G	C/C
BS0878	BS		TW^	1	BS0606		BS1210		./.	G/G	G/G	C/C	T/T	C/C	T/T	A/A	T/T	C/C	T/T	C/C	T/T	A/A	T/T	G/G	A/A	G/T	C/C	G/G	C/A	C/C	T/T	C/C	C/C	G/G	T/T	A/A	C/C	C/C	G/G	C/C	C/C	C/C	T/T	A/A	A/A	T/T	C/C	G/G	C/C
BS0879	BS		TW^	0.992701	BS0606		BS1210		./.	G/G	G/G	C/C	T/T	C/C	T/T	A/A	T/T	C/C	T/T	C/C	T/T	A/A	T/T	G/G	A/A	G/T	C/C	G/G	C/A	C/C	T/T	C/A	T/C	G/G	T/T	A/A	C/C	C/C	G/G	C/C	C/C	C/C	T/T	A/A	A/A	T/T	C/C	G/G	C/C
BS0880	BS		TW^	1	BS0711		BS1217		./.	G/G	G/G	C/C	T/T	C/C	C/C	C/C	A/A	T/T	T/T	C/C	C/C	A/A	T/T	G/G	A/A	G/G	C/C	G/G	C/C	C/C	T/T	A/A	T/T	C/C	T/T	A/A	C/C	C/C	G/G	C/C	C/C	C/C	T/T	A/A	A/A	T/T	C/C	G/G	C/C
BS0881	BS		TW^	1	BS0700		BS1218		./.	G/G	G/G	C/C	T/T	C/C	C/T	C/A	A/T	C/T	T/T	C/C	C/T	A/A	C/T	G/G	A/A	G/T	C/C	G/G	C/A	C/C	T/T	C/A	T/C	C/G	T/T	A/A	C/C	C/C	G/G	C/C	C/C	C/C	T/T	A/A	A/A	T/T	C/C	G/G	C/C
BS0882	BS		TW^	1	BS0678		BS1192		./.	G/G	G/G	C/C	T/T	C/C	C/T	C/A	A/T	C/T	T/T	C/C	C/T	A/A	T/T	G/G	A/A	G/G	C/C	G/G	C/C	C/C	T/T	A/A	T/T	C/G	T/T	A/A	C/C	C/C	G/G	C/C	C/C	C/C	T/T	A/A	A/A	T/T	C/C	G/G	C/C
BS0883	BS		TW^	0.985401	BS0678		BS1219		./.	G/G	G/G	C/C	T/T	C/C	C/C	C/C	A/A	T/T	T/T	C/C	C/C	A/A	T/T	G/G	A/A	G/G	C/C	G/G	C/C	C/C	T/T	A/A	T/T	C/C	T/T	A/A	C/C	C/C	G/G	C/C	C/C	C/C	T/T	A/A	A/A	T/T	C/C	G/G	C/C
BS0884	BS		TW^	1	BS0491		BS1196		./.	G/G	G/G	C/C	T/T	C/C	T/T	A/A	T/T	C/C	T/T	C/C	T/T	A/A	C/C	G/G	A/A	G/T	C/C	G/G	A/A	C/C	T/T	C/A	T/C	G/G	T/T	A/A	C/C	C/C	G/G	C/C	C/C	C/C	T/T	A/A	A/A	T/T	C/C	G/G	C/C
BS0885	BS		TW^	0.985401	BS0711		BS1206		./.	G/G	G/G	C/C	T/T	C/C	C/T	C/A	A/T	C/T	T/T	C/C	C/T	A/A	T/T	G/G	A/A	G/G	C/C	G/G	C/C	C/C	T/T	A/A	T/T	C/G	T/T	A/A	C/C	C/C	G/G	C/C	C/C	C/C	T/T	A/A	./.	T/T	C/C	G/G	C/C
BS0886	BS		TW^	1	BS0700		BS1177		./.	G/G	G/G	C/C	T/T	C/C	C/T	C/A	A/T	C/T	T/T	./.	C/T	A/A	T/T	G/G	A/A	G/T	C/C	G/G	C/A	C/C	T/T	C/A	T/C	C/G	T/T	A/A	C/C	C/C	G/G	C/C	C/C	C/C	T/T	A/A	A/A	T/T	C/C	G/G	C/C
BS0887	BS		TW^	1	BS0678		BS1198		./.	G/G	G/G	C/C	T/T	C/C	C/T	C/A	A/T	C/T	T/T	C/C	C/T	A/A	T/T	G/G	A/A	G/G	C/C	G/G	C/C	C/C	T/T	A/A	T/T	C/G	T/T	A/A	C/C	C/C	G/G	C/C	C/C	C/C	T/T	A/A	A/A	T/T	C/C	G/G	C/C
BS0889	BS		TW^	0.992701	BS0711		BS1236		./.	G/G	G/G	C/C	T/T	C/C	T/T	A/A	T/T	C/C	T/T	C/C	T/T	A/A	T/T	G/G	A/A	G/T	C/C	G/G	C/A	C/C	T/T	C/A	T/C	G/G	T/T	A/A	C/C	C/C	G/G	C/C	C/C	C/C	T/T	A/A	A/A	T/T	C/C	G/G	C/C
BS0890	BS		TW^	1	BS0711		BS1230		./.	G/G	G/G	C/C	T/T	C/C	T/T	A/A	T/T	C/C	T/T	C/C	T/T	A/A	./.	G/G	A/A	G/T	C/C	G/G	A/A	C/C	T/T	C/A	T/C	G/G	T/T	A/A	C/C	C/C	G/G	C/C	C/C	C/C	T/T	A/A	A/A	T/T	C/C	G/G	C/C
BS0891	BS		TW^	1	BS0711		BS1207		./.	G/G	G/G	C/C	T/T	C/C	C/T	C/A	A/T	C/T	T/T	C/C	C/T	A/A	T/T	G/G	A/A	G/T	C/C	G/G	C/A	C/C	T/T	C/A	T/C	C/G	T/T	A/A	C/C	C/C	G/G	C/C	C/C	C/C	T/T	A/A	A/A	T/T	C/C	G/G	C/C
BS0892	BS		TW^	1	BS0678		BS1187		./.	G/G	G/G	C/C	T/T	C/C	C/C	C/C	A/A	T/T	T/T	C/C	C/C	A/A	T/T	G/G	A/A	G/G	C/C	G/G	C/A	C/C	T/T	A/A	T/T	C/G	T/T	A/A	C/C	C/C	G/G	C/C	C/C	C/C	T/T	A/A	A/A	T/T	C/C	G/G	C/C
BS0893	BS		TW^	0.992701	BS0568		BS1211		./.	G/A	G/G	C/C	T/T	C/C	T/T	A/A	T/T	C/C	T/T	C/C	T/T	A/A	C/T	G/G	G/A	G/G	C/T	G/G	C/A	C/C	T/T	A/A	T/T	G/G	T/T	A/A	C/C	C/C	G/G	C/C	C/C	C/C	T/T	A/A	A/A	T/T	C/C	G/G	C/C
BS0896	BS		TW^	0.992701	BS0731		BS1233		./.	G/G	G/G	C/C	T/T	C/C	C/T	C/A	A/T	C/T	T/T	C/C	C/T	A/A	T/T	G/G	A/A	G/T	C/C	G/G	C/A	C/C	T/T	C/A	T/C	C/G	T/T	A/A	C/C	C/C	G/G	C/C	C/C	C/C	T/T	A/A	A/A	T/T	C/C	G/G	C/C
BS0897	BS		TW^	0.985401	BS0651		BS1232		./.	G/G	G/G	C/C	T/T	C/C	T/T	A/A	T/T	C/C	T/T	C/C	T/T	A/A	T/T	G/G	A/A	G/T	C/C	G/G	C/A	C/C	T/T	C/C	C/C	G/G	T/T	A/A	C/C	C/C	G/G	C/C	C/C	C/C	T/T	A/A	A/A	T/T	C/C	G/G	C/C
BS0898	BS		TW^	1	BS0700		BS1222		./.	G/G	G/G	C/C	T/T	C/C	T/T	A/A	T/T	C/C	T/T	C/C	T/T	A/A	T/T	G/G	A/A	G/T	C/C	G/G	C/A	C/C	T/T	C/A	T/C	G/G	T/T	A/A	C/C	C/C	G/G	C/C	C/C	C/C	T/T	A/A	A/A	T/T	C/C	G/G	C/C
BS0899	BS		TW^	0.992701	BS0564		BS1199		./.	G/G	G/G	C/C	T/T	C/C	T/T	A/A	T/T	C/C	T/T	C/C	T/T	A/A	C/T	G/G	A/A	G/T	C/C	G/G	C/A	C/C	T/T	C/A	T/C	G/G	T/T	A/A	C/C	C/C	G/G	C/C	C/C	C/C	T/T	A/A	A/A	T/T	C/C	G/G	C/C
BS0900	BS		TW^	1	BS0716		BS1204		./.	G/G	G/G	C/C	T/T	C/C	T/T	A/A	T/T	C/C	T/T	C/C	T/T	A/A	T/T	G/G	A/A	G/T	C/C	G/G	C/C	C/C	T/T	C/C	C/C	G/G	T/T	A/A	C/C	C/C	G/G	C/C	C/C	C/C	T/T	A/A	A/A	T/T	C/C	G/G	C/C
BS0901	BS		TW^	1	BS0731		BS1235		./.	G/G	G/G	C/C	T/T	C/C	T/T	A/A	T/T	C/C	T/T	C/C	T/T	A/A	T/T	G/G	A/A	G/T	C/C	G/G	C/C	C/C	T/T	C/A	T/C	G/G	T/T	A/A	C/C	C/C	G/G	C/C	C/C	C/C	T/T	A/A	A/A	T/T	C/C	G/G	C/C
BS0902	BS		TW^	1	BS0700		BS1231		./.	G/G	G/G	C/C	T/T	C/C	C/T	C/A	A/T	C/T	T/T	C/C	C/T	A/A	T/T	G/G	A/A	G/G	C/C	G/G	C/C	C/C	T/T	A/A	T/T	C/G	T/T	A/A	C/C	C/C	G/G	C/C	C/C	C/C	T/T	A/A	A/A	T/T	C/C	G/G	C/C
BS0903	BS		TW^	0.992701	BS0824		BS1225		./.	G/G	G/G	C/C	T/T	C/C	T/T	A/A	T/T	C/C	T/T	C/C	T/T	A/A	C/T	G/G	A/A	G/T	C/C	G/G	C/A	C/C	T/T	C/C	C/C	G/G	T/T	A/A	C/C	C/C	G/G	C/C	C/C	C/C	T/T	A/A	A/A	T/T	C/C	G/G	C/C
BS0904	BS		TW^	1	BS0731		BS1235		./.	G/G	G/G	C/C	T/T	C/C	C/T	C/A	A/T	C/T	T/T	C/C	C/T	A/A	T/T	G/G	A/A	G/G	C/C	G/G	C/C	C/C	T/T	A/A	T/T	C/G	T/T	A/A	C/C	C/C	G/G	C/C	C/C	C/C	T/T	A/A	A/A	T/T	C/C	G/G	C/C
BS0905	BS		TW^	1	BS0895		BS1226		./.	G/A	G/G	C/C	T/T	C/C	T/T	A/A	T/T	C/C	T/T	C/C	T/T	A/A	C/T	G/G	G/A	G/G	C/T	G/G	C/A	C/C	T/T	A/A	T/T	G/G	T/T	A/A	C/C	C/C	G/G	C/C	C/C	C/C	T/T	A/A	A/A	T/T	C/C	G/G	C/C
BS0906	BS		TW^	1	BS0727		BS1228		./.	G/G	G/G	C/C	T/T	C/C	C/T	C/A	A/T	C/T	T/T	C/C	C/T	A/A	T/T	G/G	A/A	G/T	C/C	G/G	C/A	C/C	T/T	C/A	T/C	C/G	T/T	A/A	C/C	C/C	G/G	C/C	C/C	C/C	T/T	A/A	A/A	T/T	C/C	G/G	C/C
BS0907	BS		TW^	1	BS0895		BS1239		./.	G/G	G/G	C/C	T/T	C/C	C/T	C/A	A/T	C/T	T/T	C/C	C/T	A/A	T/T	G/G	A/A	G/G	C/C	G/G	C/C	C/C	T/T	A/A	T/T	C/G	T/T	A/A	C/C	C/C	G/G	C/C	C/C	C/C	T/T	A/A	A/A	T/T	C/C	G/G	C/C
BS0908	BS		TW^	0.985401	BS0895		BS1239		./.	G/G	G/G	C/C	T/T	C/C	C/T	C/A	A/T	C/T	T/T	C/C	C/T	A/A	T/T	G/G	A/A	G/G	C/C	G/G	./.	C/C	T/T	A/A	T/T	C/G	T/T	A/A	C/C	C/C	G/G	C/C	C/C	C/C	T/T	A/A	A/A	T/T	C/C	G/G	C/C
BS0909	BS		TW^	0.992701	BS0888		BS1240		./.	G/A	A/G	C/C	C/T	C/C	C/C	C/C	A/A	T/T	C/T	./.	C/C	A/A	T/T	G/G	A/A	G/T	C/C	G/G	C/C	C/C	T/T	C/A	T/C	C/G	T/T	A/A	C/C	C/C	G/G	C/C	C/C	C/C	T/T	A/A	A/A	T/T	C/C	G/G	C/C
BS1053	BS		TW^	1	BS0348		BS1277		./.	G/G	G/G	C/C	T/T	C/C	T/T	A/A	T/T	C/C	T/T	C/C	T/T	A/A	C/C	G/G	A/A	G/G	C/C	G/G	C/A	C/C	T/T	A/A	T/T	G/G	T/T	A/A	C/C	C/C	G/G	C/C	C/C	C/C	T/T	A/A	A/A	T/T	C/C	G/G	C/C
BS1101	BS	TW^	TW^	0.992701	BS0375		BS1279		./.	G/G	G/G	C/C	T/T	C/C	C/T	C/A	A/T	C/T	T/T	C/C	C/T	A/A	C/C	G/G	A/A	G/G	C/C	G/G	C/A	C/C	T/T	A/A	T/T	C/G	T/T	A/A	C/C	C/C	G/G	C/C	C/C	C/C	T/T	A/A	A/A	T/T	C/C	G/G	C/C
BS1106	BS		TW^	1	BS0376		BS1275		./.	G/G	G/G	C/C	T/T	C/C	T/T	A/A	T/T	C/C	T/T	C/C	T/T	A/A	C/T	G/G	A/A	G/T	C/C	G/G	C/A	C/C	T/T	C/A	T/C	G/G	T/T	A/A	C/C	C/C	G/G	C/C	C/C	C/C	T/T	A/A	A/A	T/T	C/C	G/G	C/C
BS1242	BS		TW^	1	BS0895		BS1234		./.	G/G	G/G	C/C	T/T	C/C	C/T	C/A	A/T	C/T	T/T	C/C	C/T	A/A	T/T	G/G	A/A	G/G	C/C	G/G	C/C	C/C	T/T	A/A	T/T	C/G	T/T	A/A	C/C	C/C	G/G	C/C	C/C	C/C	T/T	A/A	A/A	T/T	C/C	G/G	C/C
BS1243	BS		TW^	1	BS0895		BS1234		./.	G/G	G/G	C/C	T/T	C/C	C/T	C/A	A/T	C/T	T/T	./.	C/T	A/A	T/T	G/G	A/A	G/G	C/C	G/G	C/C	C/C	T/T	A/A	T/T	C/G	T/T	A/A	C/C	C/C	G/G	C/C	C/C	C/C	T/T	A/A	A/A	T/T	C/C	G/G	C/C
BS1244	BS		TW^	0.992701	BS0894	TW^	BS1228		./.	G/G	G/G	C/C	T/T	C/C	C/T	C/A	A/T	C/T	T/T	C/C	C/T	A/A	T/T	G/G	A/A	G/T	C/C	G/G	C/A	C/C	T/T	C/A	T/C	C/G	T/T	A/A	C/C	C/C	G/G	C/C	C/C	C/C	T/T	A/A	A/A	T/T	C/C	G/G	C/C
BS1245	BS		TW^	0.934307	BS0769		BS1238		./.	G/A	G/G	C/C	T/T	C/C	T/T	A/A	T/T	C/C	T/T	C/C	T/T	A/A	./.	G/G	G/A	G/T	C/T	G/G	C/A	C/C	T/T	C/A	T/C	G/G	T/T	A/A	C/C	C/C	G/G	C/C	C/C	C/C	T/T	A/A	A/A	T/T	C/C	G/G	C/C
BS1246	BS		TW^	1	BS0797		BS1231		./.	G/G	G/G	C/C	T/T	C/C	T/T	A/A	T/T	C/C	T/T	C/C	T/T	A/A	T/T	G/G	A/A	G/G	C/C	G/G	C/C	C/C	T/T	A/A	T/T	G/G	T/T	A/A	C/C	C/C	G/G	C/C	C/C	C/C	T/T	A/A	A/A	T/T	C/C	G/G	C/C
BS1247	BS		TW^	1	BS0866		BS1224		./.	G/G	G/G	C/C	T/T	C/C	T/T	A/A	T/T	C/C	T/T	C/C	T/T	A/A	C/C	G/G	A/A	G/G	C/C	G/G	A/A	C/C	T/T	A/A	T/T	G/G	T/T	A/A	C/C	C/C	G/G	C/C	C/C	C/C	T/T	A/A	A/A	T/T	C/C	G/G	C/C
BS1248	BS		TW^	0.985401	BS0797		BS1237		./.	G/A	G/G	C/C	T/T	C/C	T/T	A/A	T/T	C/C	T/T	C/C	T/T	A/A	C/C	G/G	G/A	G/T	C/T	G/G	A/A	C/C	T/T	C/A	T/C	G/G	T/T	A/A	C/C	C/C	G/G	C/C	C/C	C/C	T/T	A/A	A/A	T/T	C/C	G/G	C/C
BS1249	BS		TW^	0.956204	BS0797		BS1237		./.	G/A	G/G	C/C	T/T	C/C	C/T	C/A	./.	C/T	T/T	C/C	C/T	A/A	C/T	G/G	G/A	G/G	C/T	G/G	./.	C/C	T/T	A/A	T/T	C/G	./.	A/A	C/C	C/C	G/G	C/C	C/C	C/C	T/T	A/A	A/A	T/T	C/C	G/G	C/C
BS1250	BS		TW^	0.985401	BS0797		BS1237		./.	G/A	G/G	C/C	T/T	C/C	T/T	A/A	T/T	C/C	T/T	C/C	T/T	A/A	C/C	G/G	G/A	G/T	C/T	G/G	A/A	C/C	T/T	C/A	./.	G/G	T/T	A/A	C/C	C/C	G/G	C/C	C/C	C/C	T/T	A/A	A/A	T/T	C/C	G/G	C/C
BS1251	BS		TW^	0.970803	BS0797		BS1239		./.	G/A	G/G	C/C	T/T	C/C	C/T	C/A	./.	C/T	T/T	./.	C/T	A/A	C/T	G/G	G/A	G/G	C/T	G/G	C/A	C/C	T/T	A/A	T/T	./.	T/T	A/A	C/C	C/C	G/G	C/C	C/C	C/C	T/T	A/A	A/A	T/T	C/C	G/G	C/C
BS1252	BS		TW^	0.985401	BS0894	TW^	BS1221		./.	G/G	G/G	C/C	T/T	C/C	T/T	A/A	T/T	C/C	T/T	C/C	T/T	A/A	T/T	G/G	A/A	G/T	C/C	G/G	C/A	C/C	T/T	C/C	C/C	G/G	T/T	A/A	C/C	C/C	G/G	C/C	C/C	C/C	T/T	A/A	./.	T/T	C/C	G/G	C/C
CR01	CR		W^	0.992701					./.	G/A	A/G	C/C	C/T	C/C	C/C	C/C	A/A	T/T	C/T	C/C	C/C	A/A	C/T	G/A	G/A	T/T	C/T	G/T	C/C	C/T	T/C	A/A	T/T	C/C	C/T	G/A	T/C	C/T	G/A	T/C	C/T	C/T	C/T	G/A	A/G	G/T	C/T	G/T	C/C
CR02	CR		TW^	1					./.	G/G	G/G	C/C	T/T	C/C	T/T	A/A	T/T	C/C	T/T	C/C	T/T	A/A	T/T	G/G	A/A	G/G	C/C	G/G	C/C	C/C	T/T	A/A	T/T	G/G	T/T	A/A	C/C	C/C	G/G	C/C	C/C	C/C	T/T	A/A	A/A	T/T	C/C	G/G	C/C
CR03	CR		TW^	1					./.	G/G	G/G	C/C	T/T	C/C	T/T	A/A	T/T	C/C	T/T	C/C	T/T	A/A	T/T	G/G	A/A	G/G	C/C	G/G	C/C	C/C	T/T	A/A	T/T	G/G	T/T	A/A	C/C	C/C	G/G	C/C	C/C	C/C	T/T	A/A	A/A	T/T	C/C	G/G	C/C
CR04	CR		TW^	1					./.	G/G	G/G	C/C	T/T	C/C	C/T	C/A	A/T	C/T	T/T	C/C	C/T	A/A	T/T	G/G	A/A	G/G	C/C	G/G	C/C	C/C	T/T	A/A	T/T	C/G	T/T	A/A	C/C	C/C	G/G	C/C	C/C	C/C	T/T	A/A	A/A	T/T	C/C	G/G	C/C
CR05	CR		TW^	1					./.	G/G	G/G	C/C	T/T	C/C	T/T	A/A	T/T	C/C	T/T	C/C	T/T	A/A	C/T	G/G	G/A	G/G	C/T	G/G	C/A	C/C	T/T	C/A	T/C	G/G	T/T	A/A	C/C	C/C	G/G	C/C	C/C	C/C	T/T	A/A	A/A	T/T	C/C	G/G	C/C
CR06	CR		TW^	1					./.	G/G	G/G	C/C	T/T	C/C	T/T	A/A	T/T	C/C	T/T	C/C	T/T	A/A	C/T	G/G	G/A	G/T	C/T	G/G	C/A	C/C	T/T	C/A	T/C	G/G	T/T	A/A	C/C	C/C	G/G	C/C	C/C	C/C	T/T	A/A	A/A	T/T	C/C	G/G	C/C
CR07	CR		TW^	1					./.	G/G	G/G	C/C	T/T	C/C	T/T	A/A	T/T	C/C	T/T	C/C	T/T	A/A	C/T	G/G	G/A	G/T	C/T	G/G	C/A	C/C	T/T	C/A	T/C	G/G	T/T	A/A	C/C	C/C	G/G	C/C	C/C	C/C	T/T	A/A	A/A	T/T	C/C	G/G	C/C
CR08	CR		TW^	1					./.	G/G	G/G	C/C	T/T	C/C	T/T	A/A	T/T	C/C	T/T	C/C	C/T	A/A	T/T	G/G	A/A	G/T	C/C	G/G	C/C	C/C	T/T	A/A	T/T	G/G	T/T	A/A	C/C	C/C	G/G	C/C	C/C	C/C	T/T	A/A	A/A	T/T	C/C	G/G	C/C
CR09	CR		TW^	1					./.	G/G	G/G	C/C	C/C	C/C	C/C	C/C	A/A	T/T	C/C	C/C	C/C	A/A	C/C	G/G	G/A	G/T	C/T	G/G	A/A	C/C	T/T	C/A	T/C	C/G	T/T	A/A	C/C	C/C	G/G	C/C	C/C	C/C	T/T	A/A	A/A	T/T	C/C	G/G	C/C
CR10	CR		TW^	1					./.	G/G	G/G	C/C	T/T	C/C	T/T	A/A	T/T	C/C	T/T	C/C	T/T	A/A	C/C	G/G	G/A	G/G	C/T	G/G	A/A	C/C	T/T	C/C	C/C	C/G	T/T	A/A	C/C	C/C	G/G	C/C	C/C	C/C	T/T	A/A	A/A	T/T	C/C	G/G	C/C
CR11	CR		W^	0.919708					./.	G/A	A/G	C/C	C/T	C/C	C/C	C/C	A/A	T/T	C/T	./.	C/C	A/A	C/C	G/A	./.	T/T	C/T	G/T	./.	C/T	T/C	A/A	T/T	C/C	T/T	G/A	T/C	C/T	G/A	T/C	./.	C/T	C/T	G/A	A/G	G/T	C/T	G/T	C/C
CR12	CR		TW^	0.985401					./.	G/G	G/G	C/C	T/T	C/C	T/T	A/A	T/T	C/C	T/T	C/C	T/T	A/A	T/T	G/G	A/A	G/T	C/C	G/G	./.	C/C	T/T	C/A	T/C	G/G	T/T	A/A	C/C	C/C	G/G	C/C	C/C	C/C	T/T	A/A	A/A	T/T	C/C	G/G	C/C
CR13	CR		TW^	1					./.	G/G	G/G	C/C	C/T	C/C	C/T	C/A	A/T	C/T	C/T	C/C	C/T	A/A	C/T	G/G	A/A	G/T	C/C	G/G	C/A	C/C	T/T	C/A	T/C	C/G	T/T	A/A	C/C	C/C	G/G	C/C	C/C	C/C	T/T	A/A	A/A	T/T	C/C	G/G	C/C
CR14	CR		W^	0.992701					./.	A/A	A/G	C/C	C/T	C/C	C/T	C/A	A/T	C/T	C/T	C/C	C/T	A/A	C/T	G/A	G/A	T/T	C/T	G/T	C/C	C/T	T/C	C/A	T/C	C/G	C/T	G/A	T/C	C/T	G/A	T/C	C/T	C/T	C/T	G/A	A/G	G/T	C/T	G/T	C/C
CR15	CR		TW^	1					./.	G/G	G/G	C/C	T/T	C/C	T/T	A/A	T/T	C/C	T/T	C/C	T/T	A/A	T/T	G/G	A/A	G/T	C/C	G/G	C/C	C/C	T/T	C/A	T/C	G/G	T/T	A/A	C/C	C/C	G/G	C/C	C/C	C/C	T/T	A/A	A/A	T/T	C/C	G/G	C/C
CR16	CR		TW^	0.985401					./.	G/G	G/G	C/C	./.	C/C	C/T	C/A	A/T	C/T	C/T	./.	C/T	A/A	C/T	G/G	G/A	G/T	C/T	G/G	C/A	C/C	T/T	A/A	T/T	G/G	T/T	A/A	C/C	C/C	G/G	C/C	C/C	C/C	T/T	A/A	A/A	T/T	C/C	G/G	C/C
CR17	CR		TW^	1					./.	G/G	G/G	C/C	T/T	C/C	T/T	A/A	T/T	C/C	T/T	C/C	C/T	A/A	T/T	G/G	A/A	G/T	C/C	G/G	C/C	C/C	T/T	C/C	C/C	G/G	T/T	A/A	C/C	C/C	G/G	C/C	C/C	C/C	T/T	A/A	A/A	T/T	C/C	G/G	C/C
CR18	CR		TW^	0.992701					./.	G/G	G/G	C/C	T/T	C/C	T/T	A/A	T/T	C/C	T/T	C/C	T/T	A/A	C/T	G/G	A/A	G/G	C/C	G/G	C/C	C/C	T/T	C/A	T/C	G/G	T/T	A/A	C/C	C/C	G/G	C/C	C/C	C/C	T/T	A/A	A/A	T/T	C/C	G/G	C/C
CR19	CR		W^	0.956204					./.	G/A	A/G	C/C	C/T	C/C	C/C	C/C	A/A	T/T	C/T	C/C	C/C	A/A	C/T	G/A	G/A	T/T	C/T	G/T	C/C	C/T	T/C	A/A	T/T	C/C	C/T	G/A	T/C	C/T	G/A	T/C	C/T	C/T	C/T	./.	A/G	G/T	C/T	G/T	C/C
CR20	CR		TW^	1					./.	G/G	G/G	C/C	T/T	C/C	T/T	A/A	T/T	C/C	T/T	C/C	C/T	A/A	T/T	G/G	A/A	G/T	C/C	G/G	C/C	C/C	T/T	A/A	T/T	G/G	T/T	A/A	C/C	C/C	G/G	C/C	C/C	C/C	T/T	A/A	A/A	T/T	C/C	G/G	C/C
CR21	CR		TW^	1					./.	G/G	G/G	C/C	T/T	C/C	C/T	C/A	A/T	C/T	T/T	C/C	C/T	A/A	T/T	G/G	A/A	G/T	C/C	G/G	C/C	C/C	T/T	A/A	T/T	C/G	T/T	A/A	C/C	C/C	G/G	C/C	C/C	C/C	T/T	A/A	A/A	T/T	C/C	G/G	C/C
CR22	CR		TW^	1					./.	G/G	G/G	C/C	T/T	C/C	T/T	A/A	T/T	C/C	T/T	C/C	T/T	A/A	T/T	G/G	A/A	G/G	C/C	G/G	C/C	C/C	T/T	A/A	T/T	G/G	T/T	A/A	C/C	C/C	G/G	C/C	C/C	C/C	T/T	A/A	A/A	T/T	C/C	G/G	C/C
CR23	CR		W^	0.985401					./.	G/A	A/G	C/C	C/T	C/C	C/T	C/A	A/T	C/T	C/T	C/C	C/T	A/A	C/C	G/A	G/G	T/T	T/T	G/T	C/A	C/T	T/C	C/A	T/C	C/G	C/T	G/A	T/C	C/T	G/A	T/C	C/T	C/T	C/T	G/A	A/G	G/T	C/T	G/T	C/C
CR24	CR		TW^	1					./.	G/G	G/G	C/C	T/T	C/C	C/T	C/A	A/T	C/T	T/T	C/C	C/C	A/A	T/T	G/G	A/A	G/G	C/C	G/G	C/A	C/C	T/T	A/A	T/T	C/C	T/T	A/A	C/C	C/C	G/G	C/C	C/C	C/C	T/T	A/A	A/A	T/T	C/C	G/G	C/C
CR25	CR		TW^	0.992701					./.	G/G	G/G	C/C	T/T	C/C	T/T	A/A	T/T	C/C	T/T	C/C	C/T	A/A	T/T	G/G	A/A	G/T	C/C	G/G	C/C	C/C	T/T	A/A	T/T	G/G	T/T	A/A	C/C	C/C	G/G	C/C	C/C	C/C	T/T	A/A	A/A	T/T	C/C	G/G	C/C
CR26	CR		TW^	1					./.	G/G	G/G	C/C	T/T	C/C	C/T	C/A	A/T	C/T	T/T	C/C	C/T	A/A	C/T	G/G	G/A	G/G	C/T	G/G	C/A	C/C	T/T	C/A	T/C	C/G	T/T	A/A	C/C	C/C	G/G	C/C	C/C	C/C	T/T	A/A	A/A	T/T	C/C	G/G	C/C
HH1	HH		TW^	1					./.	G/G	G/G	C/C	T/T	C/C	T/T	A/A	T/T	C/C	T/T	C/C	C/T	A/A	T/T	G/G	A/A	G/G	C/C	G/G	C/A	C/C	T/T	C/A	T/C	C/C	T/T	A/A	C/C	C/C	G/G	C/C	C/C	C/C	T/T	A/A	A/A	T/T	C/C	G/G	C/C
HH2	HH		TW^	1					./.	G/G	G/G	C/C	T/T	C/C	T/T	A/A	T/T	C/C	T/T	C/C	C/C	A/A	./.	G/G	A/A	G/G	C/C	G/G	A/A	C/C	T/T	C/C	C/C	C/G	T/T	A/A	C/C	C/C	G/G	C/C	C/C	C/C	T/T	A/A	A/A	T/T	C/C	G/G	C/C
HH3	HH		TW^	0.992701					./.	G/G	G/G	C/C	T/T	C/C	T/T	A/A	T/T	C/C	T/T	C/C	C/T	A/A	T/T	G/G	A/A	G/T	C/C	G/G	C/A	C/C	T/T	C/C	C/C	C/G	T/T	A/A	C/C	C/C	G/G	C/C	C/C	C/C	T/T	A/A	A/A	T/T	C/C	G/G	C/C
HO1	HO		W^	1					./.	G/G	G/G	C/C	T/T	C/C	T/T	A/A	T/T	C/C	T/T	C/C	T/T	A/A	T/T	G/G	A/A	G/G	C/C	G/G	C/C	C/C	T/T	C/A	T/C	G/G	T/T	A/A	C/C	C/C	G/G	C/C	C/C	C/T	C/T	G/A	A/G	G/T	C/T	G/T	C/C
HO2	HO		TW^	0.985401					./.	A/A	G/G	C/C	T/T	C/C	T/T	A/A	T/T	C/C	T/T	C/C	T/T	A/A	T/T	G/G	A/A	G/T	C/C	G/G	C/C	C/C	T/T	C/A	T/C	C/G	T/T	A/A	C/C	C/C	G/G	C/C	C/C	C/C	T/T	A/A	A/A	T/T	C/C	G/G	C/C
HO3	HO		TW^	0.992701					./.	G/G	G/G	C/C	T/T	C/C	T/T	A/A	T/T	C/C	T/T	C/C	T/T	A/A	T/T	G/G	A/A	G/T	C/C	G/G	C/A	C/C	T/T	C/A	T/C	C/C	T/T	A/A	C/C	C/C	G/G	C/C	C/C	C/C	T/T	A/A	A/A	T/T	C/C	G/G	C/C
HO4	HO		TW^	0.985401					./.	A/A	G/G	C/C	T/T	C/C	T/T	A/A	T/T	C/C	T/T	C/C	T/T	A/A	T/T	G/G	A/A	G/T	C/C	G/G	C/C	C/C	T/T	C/C	C/C	G/G	T/T	A/A	C/C	C/C	G/G	C/C	C/C	C/C	T/T	A/A	A/A	T/T	C/C	G/G	C/C
JE1	JE		TW^	1					./.	G/A	G/G	C/C	T/T	C/C	T/T	A/A	T/T	C/C	T/T	C/C	T/T	A/A	T/T	G/G	A/A	G/T	C/C	G/G	A/A	C/C	T/T	C/C	C/C	G/G	T/T	A/A	C/C	C/C	G/G	C/C	C/C	C/C	T/T	A/A	A/A	T/T	C/C	G/G	C/C
JE2	JE		TW^	1					./.	G/G	G/G	C/C	T/T	C/C	T/T	A/A	T/T	C/C	T/T	C/C	T/T	A/A	C/C	G/G	A/A	G/T	C/C	G/G	C/A	C/C	T/T	C/C	C/C	G/G	T/T	A/A	C/C	C/C	G/G	C/C	C/C	C/C	T/T	A/A	A/A	T/T	C/C	G/G	C/C
JE3	JE		TW^	1					./.	G/A	G/G	C/C	T/T	C/C	T/T	A/A	T/T	C/C	T/T	C/C	T/T	A/A	./.	G/G	A/A	G/G	C/C	G/G	A/A	C/C	T/T	C/C	C/C	G/G	T/T	A/A	C/C	C/C	G/G	C/C	C/C	C/C	T/T	A/A	A/A	T/T	C/C	G/G	C/C
JE4	JE		TW^	1					./.	G/G	G/G	C/C	T/T	C/C	T/T	A/A	T/T	C/C	T/T	C/C	T/T	A/A	T/T	G/G	A/A	G/G	C/C	G/G	A/A	C/C	T/T	C/C	C/C	C/C	T/T	A/A	C/C	C/C	G/G	C/C	C/C	C/C	T/T	A/A	A/A	T/T	C/C	G/G	C/C
SE1	SL		TW^	1					./.	G/G	G/G	C/C	T/T	C/C	C/T	C/A	A/T	C/T	T/T	C/C	T/T	A/A	T/T	G/G	A/A	G/G	C/C	G/G	C/A	C/C	T/T	A/A	T/T	C/G	T/T	A/A	C/C	C/C	G/G	C/C	C/C	C/C	T/T	A/A	A/A	T/T	C/C	G/G	C/C
SE2	SL		TW^	0.992701					./.	G/G	G/G	C/C	T/T	C/C	T/T	A/A	T/T	C/C	T/T	./.	T/T	A/A	T/T	G/G	G/A	G/T	C/T	G/G	C/A	C/C	T/T	C/A	T/C	G/G	T/T	A/A	C/C	C/C	G/G	C/C	C/C	C/C	T/T	A/A	A/A	T/T	C/C	G/G	C/C
SE3	SL		TW^	1					./.	G/G	G/G	C/C	T/T	C/C	T/T	A/A	T/T	C/C	T/T	C/C	T/T	A/A	T/T	G/G	A/A	G/T	C/C	G/G	C/C	C/C	T/T	A/A	T/T	C/C	T/T	A/A	C/C	C/C	G/G	C/C	C/C	C/C	T/T	A/A	A/A	T/T	C/C	G/G	C/C
a AN = Angus, BS = Brown Swiss, CR = Carora, HH = Hereford, HO = Holstein, JE = Jersey, SE = Senepol
b Weaver phenotype: CW = weaver affected, W = progeny confirmed carrier, W^ = genetic test identified carrier, TW^ = genetic test identified non-carrier
c SNP assay used to genotype the individual
e Microsatellite gentic test used for diagnosis
f Weaver phenotye defined as above, microsatellite genetic test used
g Missing gentoype = ./.
[truncated: 112 more columns]
