# Supplementary material for: Fine Mapping for Weaver Syndrome in Brown Swiss Cattle and the Identification of 41 Concordant Mutations across NRCAM, PNPLA8 and CTTNBP2
Source: PLoS One. 2013 Mar 20;8(3):e59251. doi: 10.1371/journal.pone.0059251 (PMC3603989; doi:10.1371/journal.pone.0059251)
Supplement: Table S4 — Predicted effect of filtered sequence variations. (XLSX) [file pone.0059251.s004.xlsx]

## Sheet: Table S4
Table S4. Predicted effect of filtered sequence variations
	Allele		Genotype countsc				SNP effectd
SNPa	Reference	Alternative	R/Rb	R/A	A/A	-	Gene_ID	Effect	old/new AAe	Old/New codon
48007166	G	A	0	0	0	841		INTERGENIC
48232691	A	G	7	151	656	27		INTERGENIC
48337968	A	G	3	98	720	21		INTERGENIC
48402338	A	C	0	1	816	25		INTERGENIC
48486736	T	C	705	100	6	30	PRKAR2B	INTRON
48512459	C	T	812	0	0	29	PRKAR2B	INTRON
48615216	C	T	34	285	488	35		INTERGENIC
48622306	A	C	482	282	35	43		INTERGENIC
48732707	A	T	33	281	487	41		INTERGENIC
48735699	C	T	494	287	34	27		INTERGENIC
48901850	T	C	695	93	5	49	BCAP29	INTRON
48947509	C	T	745	0	0	96		INTERGENIC
48955770	T	C	456	236	37	113	SLC26A4	UPSTREAM: 723 bases
49037435	A	G	819	1	0	22	CBLL1	UPSTREAM: 333 bases
49114986	T	C	413	209	113	106		INTERGENIC
49138874	G	A	641	163	8	30		INTERGENIC
49244789	A	G	566	222	18	35	DLD	INTRON
49247979	G	T	286	359	175	22	DLD	INTRON
49258127	C	T	561	221	19	41	DLD	DOWNSTREAM: 411 bases
49290010	G	T	649	167	8	18	LAMB1	INTRON
49310747	C	A	384	339	75	43	LAMB1	INTRON
49323692	C	T	626	172	14	30	LAMB1	INTRON
49331946	T	C	643	161	12	26	LAMB1	INTRON
49388225	C	A	83	363	381	14		INTERGENIC
49389293	C	T	86	355	361	40		INTERGENIC
49403179	G	C	420	333	58	31		INTERGENIC
49526344	T	C	644	162	8	27	NRCAM	DOWNSTREAM: 4862 bases
								DOWNSTREAM: 4857 bases
49651768	A	G	640	153	6	43		INTERGENIC
49653001	C	T	650	159	7	26		INTERGENIC
49656945	C	T	652	162	6	22		INTERGENIC
49657798	A	G	6	161	650	25		INTERGENIC
49664852	C	T	648	163	6	25		INTERGENIC
49667361	C	T	645	157	5	34		INTERGENIC
49673503	C	T	647	159	5	30		INTERGENIC
49681169	C	T	6	164	646	26		INTERGENIC
49682552	A	G	649	158	6	29		INTERGENIC
49686038	A	G	643	161	6	32		INTERGENIC
49687224	T	G	642	147	5	48		INTERGENIC
49687585	C	T	649	164	6	23		INTERGENIC
49691015	T	G	6	163	649	24		INTERGENIC
49691127	C	T	808	1	0	33		INTERGENIC
49692015	T	C	661	161	5	14		INTERGENIC
49692485	G	T	650	161	5	25		INTERGENIC
49692825	C	T	650	162	6	24		INTERGENIC
49693121	C	T	6	163	647	26		INTERGENIC
49693140	T	G	6	163	642	31		INTERGENIC
49693164	A	T	633	161	6	42		INTERGENIC
49693178	A	C	641	163	8	30		INTERGENIC
49693265	A	G	650	162	6	24		INTERGENIC
49693284	A	G	6	163	652	21		INTERGENIC
49693601	C	T	6	161	651	24		INTERGENIC
49693913	A	C	650	162	6	24		INTERGENIC
49694977	A	G	640	161	6	35		INTERGENIC
49695504	A	G	6	164	644	28		INTERGENIC
49695952	C	T	652	161	7	22		INTERGENIC
49698002	C	T	635	161	6	40		INTERGENIC
49698436	C	T	650	162	6	24		INTERGENIC
49700154	A	G	6	163	647	26		INTERGENIC
49701106	C	T	6	160	645	31		INTERGENIC
49702287	C	T	6	164	651	21		INTERGENIC
49702494	A	G	6	161	648	28		INTERGENIC
49704844	A	G	650	159	9	24		INTERGENIC
49705951	A	G	642	154	6	40		INTERGENIC
49706022	C	T	8	162	646	26		INTERGENIC
49708283	C	T	6	151	636	49		INTERGENIC
49715678	C	T	644	160	7	31		INTERGENIC
49718641	C	T	642	165	6	29		INTERGENIC
49850942	A	G	0	1	0	841		INTERGENIC
49878773	C	T	657	166	6	13	PNPLA8	NON_SYNONYMOUS	S/N	AGT/AAT
49906971	T	G	617	200	8	17	PNPLA8	NON_SYNONYMOUS	S/R	AGT/CGT
49959480	G	A	609	196	8	29	TXNDC3	INTRON
49976213	T	G	606	199	8	29	TXNDC3	INTRON
50223808	C	T	10	190	575	67		INTERGENIC
50274978	A	G	612	198	8	24	STARD3NL	INTRON
50298949	T	C	603	189	8	41	STARD3NL	INTRON
50312908	A	G	606	200	9	27	STARD3NL	INTRON
							LOC100336170	UPSTREAM: 2382 bases
50333552	C	T	611	199	8	24	STARD3NL	DOWNSTREAM: 4929 bases
50360030	C	A	611	200	9	22	TRGC6	UPSTREAM: 2445 bases
50366763	G	A	617	204	0	21	TRGC6	DOWNSTREAM: 4213 bases
50367956	A	T	608	198	8	28		INTERGENIC
50369238	A	G	0	150	579	113		INTERGENIC
50379409	G	A	0	0	0	841		INTERGENIC
50380664	T	G	527	162	1	152		INTERGENIC
50393360	C	T	456	300	56	29		INTERGENIC
50398187	A	G	46	308	458	30		INTERGENIC
50398280	C	T	450	306	44	41		INTERGENIC
50402642	C	G	455	308	46	33		INTERGENIC
50455808	C	T	452	308	48	34		INTERGENIC
50472537	A	G	7	175	634	26		INTERGENIC
50475447	A	G	628	172	7	35		INTERGENIC
50481151	A	G	637	160	6	39		INTERGENIC
50534843	T	G	601	198	9	34		INTERGENIC
50541402	C	T	599	192	5	45		INTERGENIC
50543512	C	T	615	192	8	27		INTERGENIC
50552996	A	G	607	198	8	29		INTERGENIC
50553258	A	G	599	203	8	32		INTERGENIC
50554161	C	T	9	200	608	25		INTERGENIC
50557292	A	G	8	196	607	31		INTERGENIC
50557504	C	T	605	198	8	31		INTERGENIC
50561765	A	G	8	195	609	30		INTERGENIC
50564926	A	T	609	197	8	28		INTERGENIC
50567814	C	T	633	171	9	29		INTERGENIC
50608260	G	A	633	196	5	7		INTERGENIC
50634196	C	T	0	1	0	841		INTERGENIC
50644398	A	G	9	173	631	29		INTERGENIC
50675770	C	T	9	176	634	23		INTERGENIC
50705601	C	A	628	173	9	32	LOC530341	INTRON
50705673	A	C	629	175	8	30	LOC530341	INTRON
50728982	A	T	639	178	8	17	LOC530341	INTRON
50741937	A	G	399	323	50	70	LOC530341	INTRON
50752507	T	C	604	195	9	34	LOC530341	INTRON
50755178	G	A	603	190	8	40	LOC530341	INTRON
50757722	G	A	599	192	6	44	LOC530341	INTRON
50758316	A	G	592	163	8	79	LOC530341	INTRON
50759242	C	T	615	202	8	17	LOC530341	INTRON
50769426	T	G	621	199	8	14	LOC530341	INTRON
50771856	C	T	240	27	2	572	LOC530341	INTRON
50772507	G	A	600	199	7	35	LOC530341	INTRON
50772537	G	A	604	196	7	34	LOC530341	INTRON
50774184	G	T	278	83	7	474	LOC530341	INTRON
							TCRG	UPSTREAM: 4424 bases
50774778	C	T	610	192	9	31	LOC530341	INTRON
							TCRG	UPSTREAM: 3830 bases
50774884	T	C	611	201	9	21	LOC530341	INTRON
							TCRG	UPSTREAM: 3724 bases
50775126	T	C	615	199	8	20	LOC530341	INTRON
							TCRG	UPSTREAM: 3482 bases
50779324	A	G	605	202	9	26	LOC530341	INTRON
							TCRG	DOWNSTREAM: 425 bases
50790384	G	A	75	279	460	28	LOC530341	INTRON
							TCRG	UPSTREAM: 1489 bases
								UPSTREAM: 1489 bases
50796591	G	A	612	194	8	28	LOC530341	INTRON
							TCRG	DOWNSTREAM: 4574 bases
								DOWNSTREAM: 4574 bases
50858538	G	A	659	164	6	13	CTTNBP2	SYNONYMOUS	V/V	GTG/GTA
50929556	A	G	661	162	6	13	CTTNBP2	NON_SYNONYMOUS	K/E	AAG/GAG
51077321	C	T	643	159	7	32	CFTR	INTRON
51096233	A	G	217	207	57	360	CFTR	INTRON
51216265	C	T	653	157	7	25	CFTR	INTRON
51387621	C	G	7	154	656	25		INTERGENIC
51395221	A	G	656	155	7	24	WNT2	UPSTREAM: 2835 bases
51828149	C	T	595	99	9	138	CAPZA2	INTRON
51836464	C	G	736	1	0	105	CAPZA2	INTRON
52023948	G	A	654	149	8	31	MET	INTRON
52447753	C	A	813	1	0	28	LOC100296613	INTRON
52488585	C	G	632	161	8	41	LOC100296613	INTRON
							TES	INTRON
52561658	C	T	7	155	633	47		INTERGENIC
52588273	T	C	599	128	8	107	TFEC	UPSTREAM: 1301 bases
52594374	A	G	564	221	39	17	TFEC	INTRON
52614817	C	T	564	224	22	32	TFEC	INTRON
52615034	A	C	552	211	22	56	TFEC	INTRON
52849464	A	G	618	180	12	31		INTERGENIC
52851362	G	A	613	177	11	40		INTERGENIC
52853963	C	T	617	177	11	36		INTERGENIC
52895919	G	A	382	348	76	35		INTERGENIC
52900386	C	T	619	175	12	35		INTERGENIC
52934522	C	T	614	177	14	36		INTERGENIC
52934540	T	C	638	148	10	45		INTERGENIC
52938145	G	T	534	152	8	147		INTERGENIC
52967096	G	A	631	161	8	41		INTERGENIC
52976777	G	T	633	168	8	32		INTERGENIC
a UMD3.1 chromosome 4 bp position
b R=reference, A=alternative
c Count of genotype in the sequence alignments of both normal and weaver pools
d SNP effect according to SNPeff
e AA=amino acid
