# Supplementary material for: Fine Mapping for Weaver Syndrome in Brown Swiss Cattle and the Identification of 41 Concordant Mutations across NRCAM, PNPLA8 and CTTNBP2
Source: PLoS One. 2013 Mar 20;8(3):e59251. doi: 10.1371/journal.pone.0059251 (PMC3603989; doi:10.1371/journal.pone.0059251)
Supplement: Table S5 — Weaver 50K+Target SNP Haplotypes. (XLSX) [file pone.0059251.s005.xlsx]

## Sheet: Table S5
Table S5. Weaver 50K+Target SNP Haplotypes
IDa	Freqb	Haplotypec
1	15.4156	02220202000202002220022202202220222022220022022200002200222220020000002002002022022020220222020202202200202200002220002200020022020220222200
2	1.73077	02202202022020020002000020020022000200002200200022220022000220002002202220200200200202002222200020000022020022220002220022202202222002020202
3	1.35236	02220020202202202220022202202220202022220022022200002200220022022002202220200220200202002220200020000022020022220002220022202202220220222200
4	0.50248	02202202022020022220022202202220202022220022022200002200222022020200002202002222022020222200020002202200202200002220002200020022000020222200
5	0.72581	02220202022200002220022202202220222022220022022200002200222000020000002202002202022002000222020202202200202200002200002200020020020220222200
6	9.13151	22220002002002002220022202202220222022220022022200002200222022020200002202002202022020220220020002202200202200002220002200020022000220222200
7	0.01861	00220200200000202220022202202220202022220022022200002200222022020200022202002222022020222200020002202200202200002220002200020022000222222200
8	6.68735	00220200200000202220022202202220202022220022022200002200222022020200022202002222022020222200020002202200202200002220002200020022000022222200
9	0.65757	02220200202000022220022202202220202022220022022200002200220222020000020202002222022020222200020002202200202200002220002200020022020220222200
10	8.12655	22220000202000022220022202202220202022220022022200002200220202020000020202002222022020222200020002202200202200002220002200020022020220222200
11	12.0534	02220202022200002220022202202220222022220022022200002200222000020000002202002202022002000222020202202200202200002200002200020022020220222200
12	0.13027	22220202022000022220022202202220222022220022022200002200222022220000020202002212022020220022020002122200202200020000002200020022020220222200
13	2.99007	00220202002000022220022202202220202022220022022200002200222002020200002202002222022020222200020002202200202200002220002200020022000020222200
14	0.04342	22220202002002002220022202202220222022220022022200002200222020020000022202002022022020220202020002202200202200002220002200020020020220222200
15	0.31017	22220000202000002220022202202220222022220022022200002200220002020000002202002222022002000220020202202200202200002210001200020022020220222200
16	2.74814	22220202002002002220022202202220222022220022022200002200222020020000022202002022022020220202020002202200202200002200002200020020020222222200
17	0.49628	02220020202000022220022202202220202022220022022200002200222020020000020202002222022020222022020002202200202200002220002200020022020020222200
18	2.99628	22220200202000022220022202202220202022220022022200002200220222020000020202002222022020222200020002202200202200002220002200020022020220222200
19	1.05459	02220020202000022220022202202220222022220022022200002200222020020000022202002202022020220202020002202200202200002220002200020022000022222200
20	0.05583	22220200202000002220022202202220222022220022022200002200220022020000020202002222022020220022020202202200202200002220002200020020020220222220
21	0.0062	02202202022020020002000020020022000200002200200022220022000220022002202220200220200202000222200020000022020020002222220022202202220022022200
22	0.08685	00220200200000202220022202202220202022220022022200002200222022020200022202002222022020222200020002202200202200002220002200020020000022222200
23	0.01861	22220000202000022220022202202220202022220022022200002200220222020000020202002222022120222201020002202200202200002220002200020022020020222200
24	3.43052	22220200202000002220022202202220222022220022022200002200220022020000020202002222022020220022020202202200202200002220002200020022020220222220
25	1.04839	02220202022200002220022202202220222022220022022200002200222200020200022202002002022020220022022202202200202200002220002200020020020220222200
26	0.11787	22220200202000022220022202202220202022220022022200002200220222020000020202002222022020222200020002202200202200002220002200020020020220222200
27	0.1799	22220002002002002220022202202220222022220022022200002200222022020200002202002202022020220220020002202200202200002220002200020020000220222200
28	0.01861	02202202022020022220022202202220202022220022022200002200222022020200002202002222022020222200020002202200202200002220002200020020000020222200
29	0.06824	12211201112012021111011111111111101111111111111111111111112012011201122211101211111111111201110211101111111111111111111111111111121210121201
30	0.27295	02220220202202202220022202202220202022220022022200002200220022020000002202002222022000022220020202202200202200002000002200020022020220220202
31	0.08065	22220000202000022220022202202220202022220022022200002200220202020000020202002222022020222200020002202200202200002220002200020020020220222200
32	0.19231	02220202000202002220022202202220222022220022022200002200222220020000002002002022022020220202020002202200202200002220002200020020020022222200
33	0.1799	00220000200000202220022202202220202022220022022200002200222022020200022202002222022020222200020002202200202200002220002200020022000022222200
34	0.11787	02220002022200002220022202202220222022220022022200002200222000020000002202002202022002000222020202202200202200002200002200020022020220222200
35	1.21588	02220202000202002220022202202220222022220022022200002200222220020000002002002022022020220222020202202200202200002220002200020020020220222200
36	0.02481	22220200202000022220022202202220202022220022022200002200220222020000020202002222022020222200020002202200202200002220002200020022020022222200
37	0.01861	22220202000202002220022202202220222022220022022200002200222220020000002002002022022020220222020202202200202200002220002200020020020220222200
38	0.03722	00220202002000022220022202202220202022220022022200002200222002020200002202002222022020222200020002202200202200002220002200020020000020222200
39	0.08065	22220200202000202220022202202220222022220022022200002200222220020200022202002002022020220022022202202200202200002220002200020020020220222200
40	0.02481	22220200202000002220022202202220222022220022022200002200220022020000020202002222022020220002020002202200202200002220002200020020020220222220
41	0.0062	12211201112010021111011111111111101111111111111111111111110220011001102211101201111111112221110211101111111111111111111111111111121210121201
42	0.10546	02220202022200002220022202202220222022220022022200002200222000020000002202002202022000000222020202202200202200002200002200020022020220222200
43	0.58313	02220020202202202220022202202220202022220022022200002200220022022002202220200220200220222220020020000022020220002222220022202202220220222200
44	0.08685	00220202002000022220022202202220222022220022022200002200222212020000020202002212022020221201020202202200202200002200002200020022020220222220
45	1.28412	22220202002002002220022202202220222022220022022200002200222022020200002202002202022020220220020002202200202200002220002200020022000220222200
46	0.0062	00220202002000022220022202202220202022220022022200002200222002020200002202002222022020222200020002202200202200002220002200020020000220222200
47	0.11787	22220200202000002220022202202220222022220022022200002200220022020000020202002222022020220022020202202200202200002220002200020022020220222200
48	2.53722	02220202000200022220022202202220202022220022022200002200222220020200022002002022022020222022022202202200202200002220002200020020020220222200
49	4.90695	02220202000202002220022202202220222022220022022200002200222220020000002002002022022020220202020002202200202200002220002200020020020220222200
50	0.1799	02220202022200002220022202202220222022220022022200002200222000020000002202002202022002000202020002202200202200002200002200020020020220222200
51	0.0062	22220200222002002220022202202220202022220022022200002200220012220000022202002212022020221201020002222200202202202220002200020022020220222200
52	0.03102	22220200222002002220022202202220202022220022022200002200220012220000022202002212022020221201020002222200202202202220002200020020020220222200
53	0.0062	02220202022200002220022202202220222022220022022200002200222012020200002202002212022020221201020002202200202200002220002200020020000020222200
54	0.0062	02220202000200022220022202202220202022220022022200002200222220020200022002002022022020222002022002202200202200002220002200020020020220222200
55	0.04342	00220200200000202220022202202220202022220022022200002200222022020200022202002222022020222200020002202200202200002220002200020020000220222200
56	0.10546	22220200202200002220022202202220222022220022022200002200222000022002202220200200200202000222200220000022020022220002220022202202220220222200
57	0.29156	22220202002002002220022202202220222022220022022200002200222020020000022202002022022020220202020002202200202200002200002200020022020222222200
58	0.01861	02220202022200202220022202202220202022220022022200002200222022020200022202002222022020222200020002202200202200002220002200020022000022222200
59	0.0062	02220002000200022220022202202220202022220022022200002200222220020200022002002022022020222022022202202200202200002220002200020020020220222200
60	0.08685	02220202000200022220022202202220202022220022022200002200222220020200022002002022022020222022022202202200202200002220002200020022020220222200
61	0.0062	02220202022000022220022202202220222022220022022200002200222012220000020202002212022020221021020002122200202200020000002200020022020220222200
62	0.1737	22220000202000022220022202202220202022220022022200002200220222020000020202002222022020222200020002202200202200002220002200020022020220222200
63	0.05583	22220002002002002220022202202220222022220022022200002200222022020200002202002202022020220200020002202200202200002220002200020020000220222200
64	0.0062	01220001100102202220022202202220212022220022022200002200222011020200022202002212022011111211020002202200202200002210002200020022010222222200
65	0.0062	02220000200202002220222202202220222022220022022200002200220022020000002002022022022020222022020002222200202200002220002200020012000020202220
66	0.04963	22202002022020020002000020020022000200002200200022220022000220022002202220200200200202002222200020000022020020002222220022202202220022022200
67	1.56948	02220220202202202220022202202220202022220022022200002200220022020000020202002222022020222020020202202200202200002220002200020022020222222200
68	0.14268	02220202022200002220022202202220222022220022022200002200220002020000020202002202022020220022020202202200202200002220002200020022020220222220
69	0.07444	22220002002202002220022202202220222022220022022200002200222200020000002202002022022020220202020002202200202200002220002200020022020220222200
70	0.02481	00011201112212021111011111111111101111111111111111111111112012011201102211101211111111111201110011101111111111111111111111111111101010121201
71	0.02481	02220202000200002220022202202220222022220022022200002200220012020000020002002212022020221021020202202200202200002220002200020022020220222220
72	0.04342	22220002002002002220022202202220222022220022022200002200222022020200002202002202022020220220020002202200202200002220002200020022000022222200
73	0.0062	00220200200000202220022202202220202022220022020200002200222022020200022202002222022020222200020002202200202200002220002200020022000022222200
74	0.01241	02211001112010021111011111111111121111111111111111111111112210011001122211101011111111111221110211101111111111111111111111111111121210121201
75	0.03722	12211201110212021111011111111111101111111111111111111111110210011001102011101211111111111201110011101111111111111111111111111111121010121001
76	0.04342	12211001112212001111011111111111101111111111111111111111110212011201102211101011111111111021110211121111111111111111111111111111101012121201
77	0.0062	12211201112210001111011111111111121111111111111111111111112210011201102211121011111111111221110211121111111111111111111111111111101210121201
78	0.0062	10211201110010021111011111111111101111111111111111111111110210011001122211101211111111111011110211101111111111111111111111111111121212121201
79	0.01241	12011001112010021111011111111111101111111111111111111111110210011001102211101211111111111221110011101111111111111111111111111111121010121001
80	0.11166	10211001112212201111011111111111101111111111111111111111110022211001102211101221111111112202110211101111111111111111111111111111121212121201
81	0.01241	10211201110010201111011111111111101111111111111111111111112210011201122211101211111111111201110011101111111111111111111111111111121010121201
82	0.0062	12211021112210201111011111111111121111111111111111111111112200011001122211101021111111110222110211101111111111111111111111111111121010121201
83	0.01861	12211021110212001111011111111111121111111111111111111111112210011001122011101211111111111201110011101111111111111111111111111111121210121201
84	0.04963	10211001112210001111011111111111121111111111111111111111112220011001120211101221111111110022112011101111111111111111111111111111121210121201
85	0.0062	12211001112010021111011111111111121111111111111111111111112012211001120111101211111111111201110011121111111111111111111111111111121010121201
86	0.06824	12211201112010021111011111111111121111111111111111111111112022211001122211101221111111110202110011101111111111111111111111111111121012121201
87	0.05583	12211201112010021111011111111111101111111111111111111111110022011201102211101221111111112200110011101111111111111111111111111111101210121201
88	0.23573	22211201112210001111011111111111121111111111111111111111112200011201102211101201111111110202110011101111111111111111111111111111121010121201
89	0.22953	20220200200000202220022202202220202022220022022200002200222022020200022202002222022020222200020002202200202200002220002200020022000022222200
90	0.366	02220220202000022220022202202220222022220022022200002200222020020000022202002202022020220202020002202200202200002220002200020022000022222200
91	0.12407	20211001112010021111011111111111101111111111111111111111110022011001120211101201111111112202110011121111111111111111111111111111121010121201
92	0.0062	12211201112212001111011111111111121111111111111111111111112010011001102211101211111111111221110211101111111111111111111111111111101010121201
93	0.0062	12211001112012001111011111111111121111111111111111111111111012011201102211101011111111111221110211101111111111111111111111111111101210121201
94	0.05583	12211021112212201111011111111111101111111111111111111111110022011001120211101221111111112020110211101111111111111111111111111111121010121201
95	0.26675	12211221112012001111011111111111101111111111111111111111112022211221120211101221111111112202110211101111111111111111111111111111121010121001
96	0.09305	12211201112010021111011111111111101111111111111111111111110220011001102211101201111111112222110011101111111111111111111111111111121010121201
97	0.0062	12011201112210021111011111111111101111111111111111111111112012011201102211101211111111111201110011101111111111111111111111111111101012121201
98	0.01241	12211221112212021111011111111111101111111111111111111111112210011001102211101211111111111021110211101111111111111111111111111111101210121201
99	0.19231	12211201112010201111011111111111121111111111111111111111112220011001122211101021111111110222110211101111111111111111111111111111121010121201
100	0.27295	02220202022200021111011111111111101111111111111111111111112022011201102211101221111111112200110011101111111111111111111111111111101010121201
101	0.06203	10211201112210001111011111111111121111111111111111111111110022211001102211101221111111110222110011101111111111111111111111111111121210121221
102	0.31017	12211001112010021111011111111111101111111111111111111111110222211001120211101201111111112222110011101111111111111111111111111111121010121201
103	0.32878	02220002022200021111011111111111101111111111111111111111112022011201102211101221111111112200110011101111111111111111111111111111101010121201
104	0.01241	12011201112010021111011111111111101111111111111111111111110210011001102211101211111111111221110011101111111111111111111111111111121010121201
105	0.19231	22220021202002002220022202202220102022220022022200002200222002220220020202002222022120222201020202202200202210002220002200020022020020122000
106	0.05583	12011221110010001111011111111111101111111111111111111111112002011201102211101201111111112020110011101111111111111111111111111111101210121201
107	0.04963	10011001112210001111011111111111121111111111111111111111112220011001120211101221111111110022112011101111111111111111111111111111121210121201
108	0.02481	10211201112010021111011111111111101111111111111111111111110012011001120211101211111111111201110211101111111111111111111111111111121210121201
109	0.34119	12211201112010001111011111111111121111111111111111111111110022011201102211101221111111110200110011101111111111111111111111111111101010121201
110	0.03722	12211201112210021111011111111111101111111111111111111111112210011001102211101211111111111021110211101111111111111111111111111111101210121201
111	0.03102	10211001110212001111011111111111101111111111111111111111110022211221120011101221111111112202110011101111111111111111111111111111121210121201
112	0.01861	12211001112010001111011111111111121111111111111111111111110012011001120211101211111111111221110011121111111111111111111111111111121212121201
113	0.04342	10211201112010021111011111111111101111111111111111111111110012011001120211101211111111111201110211101111111111111111111111111111121210121001
114	0.0062	12011201112012001111011111111111101111111111111111111111110012211001120211101211111111111201110011101111111111111111111111111111121012121201
115	0.04342	12211001112012001111011111111111121111111111111111111111110012011001102211101211111111111021110211101111111111111111111111111111101210121201
116	0.0062	12211221112010021111011111111111121111111111111111111111112210011001122111101011111111111021110211101111111111111111111111111111101210121201
117	0.03102	02220202002002002220022202202220222022220022022200002200222022020200002202002202022020220220020002202200202200002220002200020022000220222200
118	0.39702	12211221112010021111011111111111121111111111111111111111112220011001122211101221111111110222110211101111111111111111111111111111101210121201
119	0.0062	22220021202002002220022202202220102022220022022200002200222002220220020202002222022120222201020202202200202210002220002200020020020020122000
120	0.0062	12211201112010201111011111111111121111111111111111111111112210011001122211101011111111111221110211101111111111111111111111111111121210121201
121	0.04342	12011201112012021111011111111111121111111111111111111111110012011001122211101011111111111221110211101111111111111111111111111111101210121201
122	0.0062	12211201110212001111011111111111121111111111111111111111112210011001120011101211111111111201110011101111111111111111111111111111121210121201
123	0.0062	12211021110010001111011111111111101111111111111111111111112012011201102211101211111111111221110011101111111111111111111111111111101012121201
124	0.04342	02220002002002002220022202202220222022220022022200002200222022020200002202002202022020220220020002202200202200002220002200020022000220222200
125	0.03722	02211201112210021111011111111111101111111111111111111111112012011201102211101211111111111201110011101111111111111111111111111111101012121201
126	0.0062	10211201112012021111011111111111121111111111111111111111112010011001120211101211111111111021112211101111111111111111111111111111121210121221
127	0.01241	22220000202000002220022202202220222022220022022200002200220022020000020202002222022020220022020202202200202200002220002200020022020220222220
128	0.01241	12211001112010021111011111111111101111111111111111111111110212211001120211101211111111111221110011101111111111111111111111111111121210121201
129	0.09305	10211201112212021111011111111111101111111111111111111111112022011201102211101221111111112220110011101111111111111111111111111111101210121201
130	0.0062	12211201112010021111011111111111101111111111111111111111110222211001120211101201111111112222110011101111111111111111111111111111121010121201
131	0.01861	02220202022200002220022202202220222022220022022200002200222220020200022202002002022120220021022202202200202200002220002200020020020020222200
132	0.03102	12211001112010201111011111111111121111111111111111111111112210011001122211101011111111111221110211101111111111111111111111111111121010121201
133	0.01861	20220200200000202220022202202220202022220022022200002200222022020200022202002222022020222220020202202200202200002220002200020020000220222200
134	0.01241	12011001112012021111011111111111101111111111111111111111112012011201122211101211111111111201110211101111111111111111111111111111121210121201
135	0.52109	12211201112212001111011111111111121111111111111111111111112020011001102211101221111111110222110211101111111111111111111111111111101012121201
136	0.01861	12211001110212001111011111111111121111111111111111111111112210011001122011101011111111111221110011101111111111111111111111111111101010121201
137	0.0062	10211001110010001111011111111111121111111111111111111111110210011201102211101211111111111201110011101111111111111111111111111111121010121201
138	0.03102	12211221112010021111011111111111121111111111111111111111112020011001102211101201111111110222110011101111111111111111111111111111121210121221
139	0.0062	12211201112010021111011111111111101111111111111111111111110212011001120211101211111111111221110011101111111111111111111111111111121210121201
140	0.05583	00211201110010201111011111111111101111111111111111111111112022011201122211101221111111112220110211101111111111111111111111111111101210121201
141	0.01241	12011001112012001111011111111111121111111111111111111111110012011001102211101211111111111021110211101111111111111111111111111111101210121201
142	0.0062	12211201112012001111011111111111121111111111111111111111112010011001122011101011111111111201110211101111111111111111111111111111121212121201
143	0.01861	12211201112210001111011111111111121111111111111111111111112210011201102211121011111111111201110011121111111111111111111111111111101012121201
144	0.13648	10211201112210201111011111111111101111111111111111111111112012011201102211101211111111111201110011101111111111111111111111111111101010121201
145	0.05583	02211201112010021111011111111111101111111111111111111111110202011001120211101221111111112200110011101111111111111111111111111111121010121201
146	0.01241	02220202002000022220022202202220222022220022022200002200222220020000002202002022022020220222020202202200202200002220002200020022020220222200
147	0.15509	12211221110010001111011111111111101111111111111111111111112002011201102211101201111111112020110011101111111111111111111111111111101210121201
148	0.0062	12211201112012021111011111111111121111111111111111111111110012011001122211101211111111111201110011121111111111111111111111111111121210121201
149	0.0062	02211221110212001111011111111111121111111111111111111111112210011001122011101211111111111201110011101111111111111111111111111111121210121201
150	0.04342	12211201112012021111011111111111121111111111111111111111112210011001120211101211111111111021112011101111111111111111111111111111121210121201
151	0.01241	12211201112010021111011111111111101111111111111111111111110012011201102211101211111111111201110011121111111111111111111111111111101012121201
152	0.02481	02220202022200002220022202202220222022220022022200002200222020020000002202002202022002000222020202202200202200002200002200020022020220222200
153	0.01241	22220000202000022220022202202220202022220022022200002200220202020000020202002222022020222200020002202200202200002220002200020022020222222200
154	0.1861	10211001112010021111011111111111101111111111111111111111110012011201102211101211111111111201110011101111111111111111111111111111101210121201
155	0.22953	12211201112010021111011111111111121111111111111111111111112220011001120211101221111111110022112011101111111111111111111111111111121010121201
156	0.06203	12011221112212021111011111111111101111111111111111111111112210011001102211101211111111111021110211101111111111111111111111111111101210121201
157	0.03722	10211001110010201111011111111111101111111111111111111111112012011201102211101211111111111201110011101111111111111111111111111111101010121201
158	0.0062	12011201112210001111011111111111121111111111111111111111112210011201102211101211111111111201110011101111111111111111111111111111121010121201
159	0.02481	20220202002000022220022202202220202022220022022200002200222002020200002202002222022020222200020002202200202200002220002200020022000020222200
160	0.0062	12211201110212021111011111111111101111111111111111111111110210011201122011101011111111111021112211101111111111111111111111111111121210121201
161	0.11787	12220201112010021111011111111111101111111111111111111111110212011001120211101211111111111201110011121111111111111111111111111111121012121201
162	0.03722	12211021112010021111011111111111121111111111111111111111112010011201122211101211111111111201110211101111111111111111111111111111121210121201
163	0.02481	12211021112010021111011111111111121111111111111111111111112210011001122211101211111111111221110011101111111111111111111111111111101210121201
164	0.01241	22202202022020020002000020020022000200002200200022220022000220002002202220200200200202002222200020000022020022220002220022202202222002020202
165	0.01241	12011201112010001111011111111111121111111111111111111111110012211001102211101211111111111201110011101111111111111111111111111111121010121201
166	0.01241	10211201110010001111011111111111121111111111111111111111110210011201102211101211111111111021112011101111111111111111111111111111121210101221
167	0.01241	12211201112010021111011111111111101111111111111111111111112012011021120211101211111111111221110011101111111111111111111111111111121012121201
168	0.01861	12211201112212001111011111111111121111111111111111111111112010011001102211101211111111111221110211101111111111111111111111111111101210121201
169	0.08065	12211021112212201111011111111111121111111111111111111111112022011001120211101221111111110020110211101111111111111111111111111111121012121201
170	0.0062	12211201112012021111011111111111101111111111111111111111112210011201102211101211111111111201110011101111111111111111111111111111121010121201
171	0.01861	10211201112210001111011111111111121111111111111111111111112210011001120211101211111111111201110011101111111111111111111111111111121210121201
172	0.01861	10211201112212001111011111111111101111111111111111111111112212011001122211101211111111111021110011101111111111111111111111111111101012121201
173	0.0062	10211001112012001111011111111111101111111111111111111111110012011001102211101011111111111221110211101111111111111111111111111111121012121201
174	0.01241	12211021112010021111011111111111121111111111111111111111112010011001102211101211111111111221110011101111111111111111111111111111121210121221
175	0.0062	12211021112010021111011111111111101111111111111111111111112210211201122211101011111111111201110011101111111111111111111111111111121010121221
176	0.03102	10211001112210021111011111111111121111111111111111111111112010011001122211101011111111111221110011101111111111111111111111111111121210121201
177	0.03722	12211221110212001111011111111111121111111111111111111111112210011001122011101211111111111201110011101111111111111111111111111111121010121201
178	0.02481	10220000200000202220022202202220202022220022022200002200222022020200022202002222022020222200020002202200202200002220002200020022000220222200
180	0.0062	12211001112010021111011111111111101111111111111111111111110212011001122111101011111111111201110011101111111111111111111111111111121212121101
181	0.01241	02220220202000022220022202202220222022220022022200002200222010020000022002002212022020221201020002202200202200002220002200020022000022222200
182	0.0062	12211201112010021111011111111111121111111111111111111111112012211001120211101011111111111201110011121111111111111111111111111111121010121201
183	0.0062	12211221112212201111011111111111101111111111111111111111110012011001122111101011111111111021110211101111111111111111111111111111121210121201
184	0.01241	12211021112012001111011111111111101111111111111111111111110012011001102211101211111111111201110011101111111111111111111111111111121210121201
185	0.03102	12211021112210021111011111111111101111111111111111111111112002011201102211101221111111112200110011101111111111111111111111111111101010121201
186	0.0062	22211201112010001111011111111111121111111111111111111111112210011001102211101011111111111221110211101111111111111111111111111111121210121201
187	0.01861	12211221112212201111011111111111101111111111111111111111110012011001102211101211111111111021110011101111111111111111111111111111121210121201
188	0.0062	10211201112210021111011111111111101111111111111111111111112210011001102211101211111111111021110211101111111111111111111111111111101010121201
189	0.01241	12211021112010021111011111111111101111111111111111111111112210011201102211101211111111110202110211101111111111111111111111111111121210121201
190	0.02481	12211001112010001111011111111111121111111111111111111111112012011001102211101211111111111221110011101111111111111111111111111111121012121201
191	0.03722	12211201112210001111011111111111121111111111111111111111112210011001120211101211111111111201110211101111111111111111111111111111121210121201
192	0.0062	20020200202000022220022202202220202022220022022200002200220002020000020202002222022020222200020202202200202200002220002200020022020220222200
193	0.0062	02211201110212001111011111111111121111111111111111111111112210011001100011101011111111111201110011121111111111111111111111111111121010121201
194	0.01861	12211001112210001111011111111111121111111111111111111111112210011201102211101211111111111201110011101111111111111111111111111111121010121201
195	0.01241	22211201112010001111011111111111121111111111111111111111110012011001120211101211111111111021110211101111111111111111111111111111121010121201
196	0.0062	12211221112012001111011111111111101111111111111111111111110012011001102211101211111111111201110011101111111111111111111111111111121210121201
197	0.0062	12211201112012021111011111111111101111111111111111111111110210011001102211101211111111111221110011101111111111111111111111111111101012121201
198	0.0062	10211001112012021111011111111111101111111111111111111111110012011001120211101211111111111201110011121111111111111111111111111111101012121201
199	0.0062	12211021112012001111011111111111101111111111111111111111112012211221120211101211111111111201110211101111111111111111111111111111121010121201
200	0.01241	12211001112210021111011111111111121111111111111111111111110212211201102111101211111111111201110211101111111111111111111111111111121010121201
201	0.06824	02211201112010021111011111111111101111111111111111111111110220011001102211101201111111112221110011101111111111111111111111111111121210121201
202	0.0062	12211201112010021111011111111111121111111111111111111111110022011201102211101221111111110220110011101111111111111111111111111111121010121001
203	0.02481	12211201110010021111011111111111101111111111111111111111112220011001102211101221111111110222110011101111111111111111111111111111121010121201
204	0.0062	12211021112010021111011111111111121111111111111111111111112212011001120211101211111111111201110011121111111111111111111111111111121012121201
205	0.01241	22220200202000002220022202202220222022220022022200002200220022020000020202002222022020220002020202202200202200002220002200020020020220222220
206	0.0062	20220200200000202220022202202220202022220022022200002200222022020200022202002222022020222200020002202200202200002220002200020020000220222200
207	0.0062	22220202000202002220022202202220222022220022022200002200222220020000002002002022022020220202020002202200202200002220002200020020020220222200
208	0.0062	12211001112010021111011111111111101111111111111111111111112012011201102211101211111111111021110011101111111111111111111111111111101212121201
209	0.0062	12211201112010021111011111111111121111111111111111111111112012011201102211101211111111111201110011101111111111111111111111111111101010121201
210	0.0062	22211001112212001111011111111111121111111111111111111111112000011001102211101221111111110222110211101111111111111111111111111111101012121201
211	0.0062	12211201112010021111011111111111121111111111111111111111112012211221120111101211111111111201110011101111111111111111111111111111121010121201
212	0.0062	02211021112010021111011111111111101111111111111111111111111012011201120211101211111111111021110011101111111111111111111111111111121212121201
213	0.0062	12220000202000002220022202202220222022220022022200002200220022020000002202002212022002001220020202202200202200002210001200020022020220222200
214	0.0062	02220020202000002220022202202220222022220022022200002200220022020000020202002222022020220022020202202200202200002220002200020022020220222220
215	0.01241	02220000202000022220022202202220202022220022022200002200220222020000020202002222022020222200020002202200202200002220002200020022020220222200
216	0.0062	10211001112010021111011111111111101111111111111111111111112010011001122211101211111111111021110011101111111111111111111111111111121010121201
217	0.0062	12211221112212201111011111111111101111111111111111111111110210011001102211101211111111111221110011101111111111111111111111111111121210121201
218	0.02481	12011201112012021111011111111111121111111111111111111111110012011001122211101011111111111221110211101111111111111111111111111111101210121001
219	0.01241	10211001112210201111011111111111101111111111111111111111112012011201102211101211111111111201110011101111111111111111111111111111101010121201
220	0.01241	12211021112212201111011111111111101111111111111111111111110022011001120211101221111111112020110211101111111111111111111111111111121212121201
221	0.01861	12211201112210001111011111111111121111111111111111111111112010011001102211101211111111111201110211101111111111111111111111111111121010121201
222	0.0062	12211201112012021111011111111111101111111111111111111111112012011201122211101211111111111201110211101111111111111111111111111111121210121001
223	0.02481	12211021112010021111011111111111121111111111111111111111112220011001122211101211111111110222110211101111111111111111111111111111101210121201
224	0.0062	12211221112212201111011111111111101111111111111111111111110210011001102211101211111111111021112011101111111111111111111111111111121210121201
225	0.0062	12211001112010001111011111111111121111111111111111111111110210011001102111101211111111111221110011101111111111111111111111111111121010121201
226	0.0062	12211001112210021111011111111111101111111111111111111111112012011201102211101211111111111201110011101111111111111111111111111111101210121201
227	0.0062	10011001110212001111011111111111121111111111111111111111110012011021120011101211111111111201110211101111111111111111111111111111121010121201
228	0.10546	12211201112012021111011111111111121111111111111111111111112220011001120211101221111111110202110011101111111111111111111111111111121210121201
229	0.02481	02220202002200022220022202202220202022220022022200002200222022020200002202002222022020220202020002202200202200002220002200020022000220222200
230	0.0062	02202202022020020002000020020022000200002200200022220022000220002002202220200200200200002222200020000022020022220002220022202202222002020202
231	0.0062	12111201112012001111011111111111101111111111111111111111110012211001120211101211111111111201110011101111111111111111111111111111121210121201
232	0.0062	12211201112010001111011111111111121111111111111111111111110212011201120211101211111111111021110011101111111111111111111111111111121010121201
233	0.0062	12211221112210001111011111111111121111111111111111111111112200011001120111101221111111110022111011101111111111111111111111111111121210121201
234	0.01241	02211201110212001111011111111111121111111111111111111111112210011001102011101011111111111221110211101111111111111111111111111111121210121221
235	0.12407	12220001112010001111011111111111121111111111111111111111110012011001102211101211111111111221110211101111111111111111111111111111121010121201
236	0.09305	12211201112210021111011111111111101111111111111111111111112012011201102211101211111111111201110011101111111111111111111111111111101212121201
237	0.0062	12211001112210001111011111111111121111111111111111111111112210011001102211101211111111111221110011101111111111111111111111111111121210121201
238	0.0062	12011201112010021111011111111111101111111111111111111111110212011001120211101211111111111201110011101111111111111111111111111111121210121201
239	0.0062	12211021112010001111011111111111121111111111111111111111110210011001102211101211111111111201110011101111111111111111111111111111121210121201
240	0.0062	12211001112010001111011111111111101111111111111111111111110010011001102211121011111111111201110011101111111111111111111111111111101210121201
241	0.0062	12011201110212001111011111111111121111111111111111111111112210011001102011101011111111111221110211101111111111111111111111111111121210121201
242	0.0062	12211201110010001111011111111111121111111111111111111111110210011001102211101211111111111221110011101111111111111111111111111111121010121201
243	0.02481	12211201112012021111011111111111121111111111111111111111110012011001122211101011111111111221110211101111111111111111111111111111101210121001
244	0.0062	22220202002002002220022202202220222022220022022200002200222020020000022202002022022020220202020002202200202200002200002200020020020022222200
245	0.01241	12211201112212001111011111111111121111111111111111111111112000011001102211101221111111110222110211101111111111111111111111111111101012121201
246	0.01241	12111001112010021111011111111111101111111111111111111111112210011001102211101011111111111221110211101111111111111111111111111111121210121201
247	0.0062	12211021112012021111011111111111101111111111111111111111110212011001102211101211111111111021110211101111111111111111111111111111101210121201
248	0.27916	02220202000202002220022202202220222022220022022200002200222220020000002002002022022020220202020002202200202200002220002200020022020220222200
249	0.01241	12211221112212201111011111111111121111111111111111111111110012011201102211101211111111111201110211101111111111111111111111111111121212121201
250	0.0062	12211001112210021111011111111111101111111111111111111111112012011201102211101211111111111201110011101111111111111111111111111111101012121201
251	0.0062	10211201112210001111011111111111121111111111111111111111110012011001122211101211111111111201110011101111111111111111111111111111121010121201
252	0.01241	10011201110010201111011111111111101111111111111111111111112010011001122211101211111111111021112011101111111111111111111111111111121012121201
253	0.01861	22220200202000002220022202202220222022220022022200002200220022020000020202002222022011110222020202202200202200002200002200020022020220222200
254	0.0062	10211001112210001111011111111111121111111111111111111111110210011001122211101011111111111221110211121111111111111111111111111111101010121001
255	0.01241	12211201112210001111011111111111121111111111111111111111112210011201102211101211111111111221110011101111111111111111111111111111121010121201
256	0.0062	12211001112010021111011111111111101111111111111111111111112210011001102111101211111111111021110211101111111111111111111111111111101210121201
257	0.0062	12011201112210021111011111111111101111111111111111111111110210011001102211101211111111111221110011101111111111111111111111111111121010121201
258	0.01241	12211201112210021111011111111111101111111111111111111111112022011201102211101221111111112200110011101111111111111111111111111111101210121201
259	0.01861	12011001112010021111011111111111101111111111111111111111110210011001102211101211111111111221110011101111111111111111111111111111121010121201
260	0.0062	12011021112010021111011111111111121111111111111111111111112210011001122211101011111111111021110011101111111111111111111111111111101210121001
261	0.0062	10211201112212021111011111111111121111111111111111111111112212011001120211101211111111111021112211101111111111111111111111111111121210121221
262	0.0062	10211201112010021111011111111111101111111111111111111111112012011201102211101211111111111021112011101111111111111111111111111111101210121211
263	0.09926	22220002000202002220022202202220222022220022022200002200222220020000002002002022022020220222020202202200202200002220002200020022020220222200
264	0.01241	02111201112010021111011111111111101111111111111111111111111210011001102211101211111111111201110011101111111111111111111111111111121210121201
265	0.0062	10211001110010201111011111111111101111111111111111111111112010011001122211101211111111111021112011101111111111111111111111111111121010121201
266	0.01241	02211221112010021111011111111111101111111111111111111111111012011201102111101211111111111201110011101111111111111111111111111111101012121201
267	0.01241	02220002022200002220022202202220222022220022022200002200222200020200022202002002022020220022022202202200202200002220002200020020020220222200
268	0.0062	12211201112012021111011111111111101111111111111111111111112210011201102211101211111111111201110011101111111111111111111111111111121010121221
269	0.0062	22220200202000002220022202202220222022220022022200002200220022020000020202002222022020220022020202202200202200002220002200020022020022222220
270	0.0062	12011001112012001111011111111111121111111111111111111111110012011001120211101211111111111201110011101111111111111111111111111111121210121201
271	0.0062	02211101112010021111011111111111101111111111111111111111112212011001120111101211111111111201110011101111111111111111111111111111121210121201
272	0.01241	12211021112212201111011111111111101111111111111111111111110012011001102211101211111111111201110211101111111111111111111111111111121010121201
273	0.02481	10211001112210001111011111111111121111111111111111111111112220011001120211101221111111110202110011101111111111111111111111111111121210121201
274	0.01241	00202202022020022220022202202220202022220022022200002200222022020200002202002222022020222200020002202200202200002220002200020022000020222200
275	0.0062	00220200200000202220022202202220222022220022022200002200222020020000022202002022022020220202020002202200202200002200002200020020020222222200
276	0.01241	12011021112212201111011111111111101111111111111111111111110012011001102211101211111111111221110211101111111111111111111111111111121210121201
277	0.0062	00211021110012201111011111111111101111111111111111111111110212011001102211101011111111111221110011101111111111111111111111111111121210121201
278	0.01241	12211201112210001111011111111111121111111111111111111111112012011201102211121011111111111201110011121111111111111111111111111111101012121201
279	0.0062	10011221112212021111011111111111101111111111111111111111112010011001102211101211111111111021110211121111111111111111111111111111101010121201
280	0.01241	02220200202000022220022202202220202022220022022200002200220220011001102211101201111111112222110011101111111111111111111111111111121012121201
281	0.0062	12011221112212201111011111111111101111111111111111111111110012011001120111101211111111111021110211101111111111111111111111111111121212121201
282	0.0062	12211101112210021111011111111111101111111111111111111111112012011201102211101211111111111221110211101111111111111111111111111111101210121201
283	0.0062	12211021112212201111011111111111121111111111111111111111112022011001102211101221111111110221110211101111111111111111111111111111121010121201
284	0.0062	12011221110010001111011111111111101111111111111111111111112012011201102211101011111111111221110011121111111111111111111111111111121010121201
285	0.04342	02220000202000022220022202202220202022220022022200002200220202020000020202002222022020222200020002202200202200002220002200020022020220222200
286	0.0062	10011201112212201111011111111111101111111111111111111111110012211001102111101211111111111201110211101111111111111111111111111111121012121201
287	0.01241	22220202002002002220022202202220222022220022022200002200222022020200002202002202022020220220020002202200202200002220002200020020000220222200
288	0.0062	02220201112012001111011111111111101111111111111111111111112022211221120211101221111111112202110211101111111111111111111111111111121010121001
289	0.02481	20220200200000202220022202202220202022220022022200002200222022020200022202002222022020222220020002202200202200002220002200020022000220222200
290	0.01241	22220002002000202220022202202220202022220022022200002200222022020200022202002222022020222200020002202200202200002220002200020022000022222200
291	0.01241	22211201112010001111011111111111121111111111111111111111112210011001102211101011111111111201110011101111111111111111111111111111121210121201
292	0.01241	12211221112010021111011111111111121111111111111111111111110020011001122211101201111111110202110011101111111111111111111111111111101212121201
293	0.0062	10011001112010021111011111111111101111111111111111111111110012011001120111101211111111111201110211101111111111111111111111111111121210121001
294	0.32878	22220000202202002220022202202220222022220022022200002200222200020000002202002022022020220222020202202200202200002220002200020022020220222200
295	0.0062	10211201112212021111011111111111101111111111111111111111112012011201102211101211111111111021112011101111111111111111111111111111101012121201
296	0.01241	02220002000202002220022202202220222022220022022200002200222200020000002002002022022020220202020002202200202200002220002200020020020220222200
297	0.02481	02220200200200022220022202202220202022220022022200002200220222020000020002002222022020222200020002202200202200002220002200020022020220222200
298	0.0062	00220200200000202220022202202220202022220022022200002200222022020200022202002222022020222200020002202200202200002220002200020022000022222220
299	0.01861	02220002000202002220022202202220222022220022022200002200222220020000002002002022022020220202020002202200202200002220002200020020020220222200
300	0.01241	10211201112010021111011111111111101111111111111111111111110012011201102211101211111111111201110011101111111111111111111111111111101210121201
301	0.04342	10211201112010021111011111111111101111111111111111111111112012011201120211101211111111111021110011101111111111111111111111111111121212121201
302	0.0062	10211201110010201111011111111111101111111111111111111111112012011201122111101211111111111221110011101111111111111111111111111111101210121221
303	0.0062	12211021112010021111011111111111121111111111111111111111112020011001122111101201111111110222111011101111111111111111111111111111101210121221
304	0.01241	12211201112010021111011111111111101111111111111111111111112012011001102211101011111111111021110211101111111111111111111111111111121210121201
305	0.0062	12211201112210001111011111111111121111111111111111111111112210011001102111101211111111111221110011101111111111111111111111111111121010121201
306	0.01861	02211201112010001111011111111111121111111111111111111111110022011001120211101221111111110022110211101111111111111111111111111111121210121221
307	0.05583	12211021112210021111011111111111101111111111111111111111112022011201102211101221111111112220110011101111111111111111111111111111101012121201
308	0.01861	12211021112010021111011111111111121111111111111111111111112220011001122211101001111111110022110011101111111111111111111111111111101210121201
309	0.0062	12211221112012001111011111111111101111111111111111111111111012011001102211101211111111111201110211101111111111111111111111111111121210121201
310	0.01861	12011201112210021111011111111111101111111111111111111111112022011201102211101221111111112200110011101111111111111111111111111111101010121201
311	0.0062	12211201112010021111011111111111101111111111111111111111110222211001120211101201111111112222110211101111111111111111111111111111121010121201
312	0.02481	02220220202202202220022202202220202022220022022200002200220022020000020202002222022020222000020002202200202200002220002200020020020222222200
313	0.01241	22220220202202202220022202202220202022220022022200002200220022020000020202002222022020222020020202202200202200002220002200020022020222222200
314	0.02481	02211201112210001111011111111111121111111111111111111111112000011001102211101201111111110222110211101111111111111111111111111111121212121201
315	0.01241	12011201112010001111011111111111121111111111111111111111112012011001102211101211111111111221110011101111111111111111111111111111121210121201
316	0.04963	02220202022200002220022202202220222022220022022200002200222000020000002202002202022002000222020202202200202200002200002200020022020022222200
317	0.0062	12211021112010021111011111111111121111111111111111111111112010011001122111101211111111111221110011101111111111111111111111111111101010121201
318	0.01861	12211201110212001111011111111111121111111111111111111111112220011001120011101221111111110202110011101111111111111111111111111111121010121201
319	0.0062	12111201112010021111011111111111121111111111111111111111112012211001120211101211111111111021110011121111111111111111111111111111121010121201
320	0.0062	12220202022200002220022202202220222022220022022200002200222000020000002202002202022002000222020202202200202200002200002200020022020220222220
321	0.0062	12011201112210021111011111111111101111111111111111111111112012011201102211101211111111111201110211101111111111111111111111111111101210121201
322	0.0062	12211021112010021111011111111111101111111111111111111111112012011201102211101211111111111201110011101111111111111111111111111111101210121201
323	0.0062	12011201112010021111011111111111121111111111111111111111112012211001122211101211111111111201110011101111111111111111111111111111121012121201
324	0.0062	12211021112212201111011111111111121111111111111111111111112012011001120111101211111111111021110211101111111111111111111111111111121210121201
325	0.0062	12211221112212201111011111111111101111111111111111111111110012011001102211101211111111111221110211121111111111111111111111111111121210121201
326	0.01861	12211001112210021111011111111111101111111111111111111111112012011201102211101211111111111221110011101111111111111111111111111111101210121201
327	0.16749	22220202002002002220022202202220222022220022022200002200222022020200002202002202022020220200020002202200202200002220002200020022000220222200
328	0.01861	00220002002000022220022202202220202022220022022200002200222002020200002202002222022020222200020002202200202200002220002200020022000020222200
329	0.0062	12211221112212201111011111111111101111111111111111111111110012011001120211101211111111111021110011101111111111111111111111111111121210121201
330	0.0062	02220220202202202220022202202220202022220022022200002200220022020000020202002222022020222020020202202200202200002220002200020022020222222220
331	0.01861	02220220202202202220022202202220202022220022022200002200220022020000020202002222022020222020020202202200202200002210002200020021020220222200
332	0.0062	12211201111010021111011111111111101111111111111111111111112012011201102211101211111111111021110211101111111111111111111111111111101012121201
333	0.0062	02220202000202002220022202202220222022220022022200002200222210020000002002002012022020221201020002202200202200002220002200020020020020222200
334	0.0062	12011201112210021111011111111111101111111111111111111111111210011001102111101011111111111221110211101111111111111111111111111111121210121101
335	0.01861	12211201112010021111011111111111121111111111111111111111112212011001120211101211111111111201110011101111111111111111111111111111121212121201
336	0.01241	12211201112012001111011111111111101111111111111111111111110012211001120211101211111111111201110011101111111111111111111111111111121012121201
337	0.03722	02220220202202202220022202202220202022220022022200002200220022022002202220200220200202002220200020000022020022220002220022202202220220222200
338	0.01861	12220221112212201111011111111111101111111111111111111111110012011001102211101211111111111221110011101111111111111111111111111111121010121201
339	0.06203	22220000202000022220022202202220202022220022022200002200220202020000020202002222022020222220020202202200202200002220002200020020020220222200
340	0.0062	12211001112010001111011111111111121111111111111111111111110012011001102211101211111111111201110011101111111111111111111111111111121210121201
341	0.01241	22220002022200002220022202202220222022220022022200002200222000020000002202002202022002000222020202202200202200002200002200020022020220222200
342	0.0062	22211001110212001111011111111111121111111111111111111111112220011001102011101021111111110202110011101111111111111111111111111111121210121201
343	0.02481	22220002000202002220022202202220222022220022022200002200222200020000002002002022022020220202020002202200202200002220002200020022020220222200
344	0.0062	22211201112010021111011111111111121111111111111111111111112010011001102211101211111111111221110211101111111111111111111111111111121210121201
345	0.0062	02220020202000022220022202202220222022220022022200002200222020020000022202002202022020220202020002202200202200002220002200020020000022222200
346	0.04342	02220202022200002220022202202220222022220022022200002200222000020000002202002202022002000202020002202200202200002200002200020020020022222200
347	0.0062	12211021112210021111011111111111101111111111111111111111112002011201102111101221111111112200111211101111111111111111111111111111101012121201
348	0.01241	12011201112010001111011111111111121111111111111111111111110202011001120211101201111111110201110211101111111111111111111111111111121210121221
349	0.0062	02211201112010021111011111111111101111111111111111111111112210011001102211101011111111111221110211101111111111111111111111111111121210121201
350	0.01241	02220202000200022220022202202220202022220022022200002200222220020200022002002022022020222022022202202200202200002220002200020020020022222200
351	0.04963	22220000202000022220022202202220202022220022022200002200220202020000020202002222022020222200020002202200202200002220002200020022020022222200
352	0.02481	12011221110010001111011111111111101111111111111111111111112002011001120211101201111111112200110011101111111111111111111111111111121010121201
353	0.03102	22220020202202202220022202202220202022220022022200002200220002020000020202002222022020222020020202202200202200002220002200020022020222222200
354	0.0062	12211201112010021111011111111111101111111111111111111111110212011001102211101211111111111021110211101111111111111111111111111111101210121221
355	0.15509	22220200202000022220022202202220202022220022022200002200220202020000020202002222022020222200020002202200202200002220002200020022020220222200
356	0.01241	10211001110010201111011111111111101111111111111111111111112012011201122211101211111111111201110011101111111111111111111111111111101010121201
357	0.01241	12011001112010001111011111111111121111111111111111111111110210011201102211101211111111111221110011101111111111111111111111111111121210121201
358	0.0062	12211021112010021111011111111111101111111111111111111111110212211001120211101211111111111201110011101111111111111111111111111111121010121201
359	0.0062	12211021110210021111011111111111121111111111111111111111112220011001102011101201111111110202110011101111111111111111111111111111101010121201
360	0.03722	12211001112012021111011111111111101111111111111111111111112022011201122211101221111111112201110211101111111111111111111111111111121012121001
361	0.0062	02220202002200022220022202202220202022220022022200002200222002020200002202002222022020222200020002202200202200002220002200020022000020222200
362	0.01241	22211201112012021111011111111111121111111111111111111111110012011001122211101011111111111221110211101111111111111111111111111111101210121201
363	0.0062	02200202000202002220022202202220222022220022022200002200222220020000002002002022022020220222020202202200202200002220002200020020020220222200
364	0.0062	02211201112210001111011111111111121111111111111111111111110002011001120211101221111111110022110211101111111111111111111111111111121210121221
365	0.16749	02220202000202002220022202202220222022220022022200002200222220020000002002002022022020220202020202202200202200002220002200020020020220222200
366	0.03722	02220202022200002220022202202220222022220022022200002200222000020000002202002202022002000202020002202200202200002200002200020022020220222200
367	0.0062	02220002022000022220022202202220222022220022022200002200222200020000022202002012022020220222020202202200202200002220002200020021020220222220
368	0.0062	02220001112212001111011111111111101111111111111111111111110212011201102211101011111111111021110211121111111111111111111111111111101010121201
369	0.04963	22220202022200002220022202202220222022220022022200002200222000020000002202002202022002000222020202202200202200002200002200020022020220222200
370	0.0062	10011201112210201111011111111111101111111111111111111111112012011201122111101211111111111201110011101111111111111111111111111111101012121201
371	0.01241	22211201112012001111011111111111121111111111111111111111112010011001122211101211111111111221110211101111111111111111111111111111121210121201
372	0.0062	22220201112210001111011111111111121111111111111111111111112010011001102111101211111111111221110211101111111111111111111111111111121210121001
373	0.0062	02211001112010021111011111111111121111111111111111111111112210011001122211101211111111111221110011101111111111111111111111111111121012121201
374	0.0062	12220200202202002220022202202220222022220022022200002200222020020000002202002202022020220222020202202200202200002220002200020022000022222200
375	0.0062	12211221112012001111011111111111101111111111111111111111110212011201122211101011111111111001112011101111111111111111111111111111121210121201
376	0.01241	02220202000202002220022202202220222022220022022200002200222220020000002002002022022020220222020002202200202200002220002200020022020220222200
377	0.0062	12211201112012001111011111111111121111111111111111111111112012011201102211101211111111111200110011101111111111111111111111111111101010121201
378	0.04342	02220202000202002220022202202220222022220022022200002200222220020000002002002022022020220222020202202200202200002220002200020022020022222200
379	0.01861	12211201112010001111011111111111121111111111111111111111110002011001102211101221111111110220110211101111111111111111111111111111121210121201
380	0.01241	02220221112210021111011111111111101111111111111111111111112022011201102211101221111111112220110011101111111111111111111111111111101012121201
381	0.04342	02220202000202002220022202202220222022220022022200002200222012020200002002002212022020221221020002202200202200002220002200020021000220222200
382	0.05583	12211201112210021111011111111111101111111111111111111111112022211001102211101021111111112202110011121111111111111111111111111111121010121201
383	0.02481	22211201112210001111011111111111121111111111111111111111112200011201102211121001111111110202110011121111111111111111111111111111101012121221
384	0.01241	12211001112212001111011111111111121111111111111111111111110212011201120111101211111111111221110011121111111111111111111111111111121210121201
385	0.0062	22211201112012001111011111111111121111111111111111111111112022011201102211101201111111110220110211101111111111111111111111111111121210121201
386	0.0062	12211201110212021111011111111111101111111111111111111111110210011001102011101211111111111201110011101111111111111111111111111111121010121201
387	0.02481	00211201112010021111011111111111101111111111111111111111112002011201102211101221111111112200110211101111111111111111111111111111121010121201
388	0.01241	12111001112010021111011111111111101111111111111111111111110210011001102211101211111111111221110011101111111111111111111111111111121210121001
389	0.01861	02220202022200002220022202202220222022220022022200002200222000020000002202002202022002000222020202202200202200002200002200020022020020222200
390	0.0062	10211201112210001111011111111111121111111111111111111111110212011201102211101011111111111201110211121111111111111111111111111111101010121101
391	0.0062	12211001112210021111011111111111101111111111111111111111112022011201102211101221111111112200112011101111111111111111111111111111101010121201
392	0.0062	02220202000202002220022202202220222022220022022200002200222220020000002002002022022020220202020202202200202200002220002200020020020022222200
393	0.0062	12220000202000002220022202202220222022220022022200002200220002020000020202002222022020220022020202202200202200002220002200020022020220222220
394	0.0062	02220020202202202220022202202220202022220022022200002200220022022002202220200220200202002220200020000022020022220002220022202200220220222200
395	0.0062	12211201112210001111011111111111121111111111111111111111111010011001102111101211111111111221110211101111111111111111111111111111121210121201
396	0.0062	12211001111012021111011111111111101111111111111111111111111011011201122111101211111111111201110211101111111111111111111111111111121010121201
397	0.0062	02211201110210001111011111111111121111111111111111111111112020011001102111101201111111110222111211101111111111111111111111111111121210121201
398	0.0062	10011201112212021111011111111111101111111111111111111111112022011201102111101221111111112220111011101111111111111111111111111111101210121201
399	0.0062	10211201112212201111011111111111101111111111111111111111110022211001102211101221111111112202110211101111111111111111111111111111121212121201
400	0.0062	02220221202002002220022202202220102022220022022200002200222002220220020202002222022120222201020202202200202210002220002200020022020020122000
401	0.0062	12211001112010001111011111111111121111111111111111111111110002011001102111101221111111110220111211101111111111111111111111111111121212121201
402	0.0062	22220200202000022220022202202220202022220022022200002200220222020000020202002222022020222200020002202200202200002220002200020022020020222200
403	0.0062	12211221110210001111011111111111101111111111111111111111112002011201102111101201111111112220111011101111111111111111111111111111101012121201
404	0.0062	22211001112010001111011111111111121111111111111111111111112210011001102211101011111111111221110211101111111111111111111111111111121210121201
405	0.01241	12211201112210021111011111111111101111111111111111111111112022011201102111101221111111112221110011101111111111111111111111111111101010121201
406	0.01861	02220002002002002220022202202220222022220022022200002200222000020000022202002022022020220202020002202200202200002200002200020020020222222200
407	0.0062	12111001112012001111011111111111101111111111111111111111110012011001120211101211111111111021110211101111111111111111111111111111121212121201
408	0.02481	12220201102200002220022202202220222022220022022200002200222000021001102211101201111111110202110011101111111111111111111111111110120220222200
409	0.01861	12011201112010021111011111111111121111111111111111111111112022211001120211101221111111110022110011121111111111111111111111111111121210121201
410	0.0062	22220002002002002220022202202220222022220022022200002200222000020000022202002022022020220202020002202200202200002200002200020020020222222200
411	0.0062	22211001112110021111011111111111101111111111111111111111112222011201101111101221111111112200111011101111111111111111111111111111111210121201
412	0.0062	12211201110212101111011111111111121111111111111111111111112220011001102111101021111111110222111211101111111111111111111111111111121210121201
413	0.04342	20220002002000022220022202202220202022220022022200002200222002020200002202002222022020222200020002202200202200002220002200020022000020222200
414	0.0062	00211201112010021111011111111111101111111111111111111111112002011201102111101221111111112020111011101111111111111111111111111111101212121201
415	0.01861	02211201112012001111011111111111121111111111111111111111112002011201102111101201111111110220111011101111111111111111111111111111101210121201
416	0.0062	22220202002002002220022202202220222022220022022200002200222020020000022202002022022020220202020002202200202200002200002200020020020222222220
417	0.0062	12211201112010001111011111111111121111111111111111111111110202011001120211101201111111110202110211101111111111111111111111111111121210121221
418	0.05583	20220000200000202220022202202220202022220022022200002200222002020200022202002222022020222200020002202200202200002220002200020022000022222200
419	0.0062	00211201112010021111011111111111101111111111111111111111110002011001120111101221111111112020111211101111111111111111111111111111121212121201
420	0.0062	02220220202202202220022202202220202022220022022200002200220022020000020202002222022020222020020202202200202200002220002200020022020020222200
421	0.0062	22211201112012001111011111111111121111111111111111111111112020011001122111101021111111110222111011101111111111111111111111111111121210121201
422	0.0062	12211001112010021111011111111111101111111111111111111111110222211001120111101201111111112222111011101111111111111111111111111111121012121201
423	0.01241	02220202002002002220022202202220222022220022022200002200222020020000022202002022022020220202020002202200202200002200002200020020020222222200
424	0.0062	02211201112010001111011111111111121111111111111111111111110012011001120111101211111111111021110211101111111111111111111111111111121210121201
425	0.01241	22220202002002002220022202202220222022220022022200002200222022020200002202002202022020220220020002202200202200002220002200020022000022222200
426	0.0062	12211001112010021111011111111111101111111111111111111111110212011001120211101211111111111221110011101111111111111111111111111111121210121201
427	0.01241	22211201112010001111011111111111121111111111111111111111112012011201102211101211111111111221110011101111111111111111111111111111101210121201
428	0.0062	22220202002002002220022202202220222022220022222200002200222022020200002202002202022020220220020002202200202200002220002200020022000220222200
429	0.02481	12211221112212201111011111111111101111111111111111111111110022011001102211101221111111112220110211101111111111111111111111111111121010121201
430	0.0062	22211201112212001111011111111121121111111111111111111111112200011001102211101021111111110222110211101111111111111111111111111112121210121201
431	0.0062	02211201110212001111011111111111121111111111111111111111112010011001102011101211111111111201110011101111111111111111111111111111121012121201
432	0.01241	00211201110010201111011111111111101111111111111111111111112022011201122211101221111111112220110011101111111111111111111111111111101210121201
433	0.0062	02220202000202002220022202202220222022220022022200002200222220020000002002002022022020220222020202202200202200002220002200020022020220222220
434	0.0062	12011221110010001111011111111111101111111111111111111111112002011201102211101211111111112220110011101111111111111111111111111111101012121201
435	0.0062	00220202002000022220022202202220202022220022022200002200222002020200002202002222022020222200020002202200202200002220002200020022000222222200
436	0.01861	22211001112012001111011111111111121111111111111111111111112022011201102211101201111111110220110211101111111111111111111111111111121210121201
437	0.0062	12211001112010001111011111111111121111111111111111111111110022011201102111101221111111110200111011101111111111111111111111111111101010121201
438	0.01861	22211201112012001111011111111111121111111111111111111111112210011001102211101011111111111201110011101111111111111111111111111111121210121201
439	0.0062	02220202022200002220022202202220222022220022022200002200220002020000020202002202022020220022020202202200202200002220002200020022020220222200
440	0.01241	10211001112210001111011111111111121111111111111111111111110012011001122211101211111111111201110211101111111111111111111111111111101210121201
441	0.0062	12211111112111201111011111111111111111111111111111111111110011011201122211101111111111111201110011101111111111111111111111111111101010121201
442	0.0062	12011201112010001111011111111111121111111111111111111111110022011001102111101221111111110220111211101111111111111111111111111111121210121201
443	0.0062	02211201110010201111011111111111101111111111111111111111112002011201122111101221111111112200111011101111111111111111111111111111101012121201
444	0.0062	12011201112010001111011111111111121111111111111111111111110202011001120111101201111111110202111211101111111111111111111111111111121210121201
445	0.01241	02011201112210001111011111111111121111111111111111111111112010011001102011101211111111111221110211101111111111111111111111111111121010121201
446	0.01241	22220020202202202220022202202220202022220022022200002200220002022002202220200220200202002220200020000022020022220002220022202202220220222200
447	0.0062	12211201110212001111011111111111121111111111111111111111112010011001102011101211111111111221110211101111111111111111111111111111101012121201
448	0.01241	12211201112010021111011111111111101111111111111111111111112022011201102111101221111111112200111011101111111111111111111111111111101212121201
449	0.0062	00211201110010201111011111111111101111111111111111111111112022011201102111101221111111112220111211101111111111111111111111111111121210121201
450	0.0062	02220202022000001111011111111111121111111111111111111111110012011201122211101221111111112200110011101111111111111111111111111111101212121201
451	0.01241	02211201110212001111011111111111101111111111111111111111112022011201122111101221111111112200111011101111111111111111111111111111101012121201
452	0.0062	02220200202000002220022202202220222022220022022200002200220022020000020202002222022020220022020202202200202200002220002200020022020220222220
453	0.0062	10211201112012021111011111111111121111111111111111111111112010011001120111101211111111111021112211101111111111111111111111111111121210121001
454	0.0062	21111111111111111111111111111111111111111111111111111111110211111011121111111111111111111011111011111111111111111111111111111111111211111111
455	0.0062	02111201111112001111011111111111111111111111111111111111112011111001101111101111111111111211110211101111111111111111111111111111121210121201
456	0.0062	12211201112212001111011111111111121111111111111111111111112000011001102111101221111111110202111011101111111111111111111111111111101012121201
457	0.0062	12220202000202002220022202202220222022220022022200002200222200020000002002002022022020220222020202202200202200002220002200020022020220222200
458	0.0062	12220201102200002220022202202220222022220022022200002200222020021001102211101201111111110222110211101111111111111111111111111112120220222200
459	0.0062	12011021110212001111011111111111121111111111111111111111112210011001122011101211111111111201110011101111111111111111111111111111121210121201
460	0.01241	00220200200000202220022202202220202022220022022200002200222022020200022202002222022020222200020002202200202200002220002200020022000220222200
461	0.0062	02220200202000202220022202202220222022220022022200002200222210020200022202002012022020221021022202202200202200002220002200020020020220222200
462	0.0062	22220202000200022220022202202220202022220022022200002200222220020200022002002022022020222022022202202200202200002220002200020020020220222200
463	0.01241	02220200202000022220022202202220202022220022022200002200220202020000020202002222022020222200020002202200202200002220002200020022020220222200
464	0.0062	12211201112210001111011111111111121111111111111111111111110012211001102211101211111111111221110011101111111111111111111111111111121210121221
465	0.0062	10211201110212001111011111111111101111111111111111111111110012211221120011101211111111111201110011101111111111111111111111111111121010121201
466	0.0062	12011201112012021111011111111111121111111111111111111111112210011001120211101211111111111201110011101111111111111111111111111111121210121201
467	0.0062	22220200222002002220022202202220202022220022022200002200220012220000022202002212022020221221020202222200202202202220002200020020020220222200
468	0.13027	02220202022200002220022202202220222022220022022200002200222200020200022202002002022020220022022202202200202200002220002200020022020220222200
469	0.0062	22220200222000022220022202202220202022220022022200002200220012020000002202002212022020221201020002202200202200002220002200020020020220222200
470	0.0062	22220200202000202220022202202220222022220022022200002200222220020200022202002002022020220022022202202200202200002220002200020022020220222200
471	0.01241	02220002000202002220022202202220222022220022022200002200222220020000002002002022022020220222020202202200202200002220002200020020020220222200
472	0.03102	00220202002000022220022202202220202022220022022200002200220202020000020202002222022020222200020002202200202200002220002200020022020220222200
473	0.04342	02220002000202002220022202202220222022220022022200002200222220020000002002002022022020220222020202202200202200002220002200020022020220222200
474	0.0062	00220200200000202220022202202220202022220022022200002200222022020200002202002202022002000222020202202200202200002200002200020022020220222200
475	0.0062	00220202000202002220022202202220222022220022022200002200222220020000002002002022022020220222020202202200202200002220002200020020020220222200
476	0.0062	00220202002000022220022202202220202022220022022200002200222002020200002202002222022022222200020002202200202200002220002200020022000020222200
477	0.12407	22220200202000022220022202202220202022220022022200002200220222020000020202002222022020222220020202202200202200002220002200020022020220222200
478	0.01861	22220000202000022220022202202220202022220022022200002200220222020000020202002222022020222220020202202200202200002220002200020022020220222200
479	0.0062	22220202002002002220022202202220222022220022022200002200222020020000022202002022022020220222020202202200202200002200002200020020020222222200
480	0.0062	10211001110010201111011111111111101111111111111111111111112210011201122111101211111111111201110011101111111111111111111111111111121010121201
481	0.0062	10211021112212201111011111111111101111111111111111111111110012211001102111101211111111111201110211101111111111111111111111111111121212121201
482	0.01861	10211201112212001111011111111111121111111111111111111111112200011201102211101201111111110222110011101111111111111111111111111111121210121201
483	0.02481	22220202000202002220022202202220222022220022022200002200222220020000002002002022022020220222020202202200202200002220002200020022020220222200
484	0.0062	22220002022200002220022202202220222022220022022200002200222000020000002202002202022002000222020202202200202200002200002200020020020220222200
485	0.01241	02220202000202002220022202202220222022220022022200002200222220020000002002002022022020220222020202202200202200002220002200020022020020222200
486	0.0062	12220202000202002220022202202220222022220022022200002200222220020000002002002022022020220222020202202200202200002220002200020022021212121201
487	0.0062	12211201110012021111011111111111101111111111111111111111112212011021120011101011111111111221110011101111111111111111111111111111121012121201
488	0.0062	12202002022020020002000020020022000200002200200022220022000200002002202220200200200202002222200020000022020022220002220022202202222002020202
489	0.01241	12211001112012001111011111111111121111111111111111111111110010011001122211101211111111111021110011101111111111111111111111111111121210121201
490	0.0062	10211001112210001111011111111111121111111111111111111111112010011001122211101211111111111221110011101111111111111111111111111111121012121001
491	0.0062	10211001112210001111011111111111121111111111111111111111110022011001120111101221111111110222111011101111111111111111111111111111121210121201
492	0.01241	02211201112010021111011111111111101111111111111111111111110210011001102211101211111111111201110011101111111111111111111111111111121012121201
493	0.0062	12202202022020020002000020020022000200002200200022220022000220002002202220200200200202002222200020000022020022220002220022202200222002020202
494	0.0062	12211201112010021111011111111111101111111111111111111111110212011001120211101211111111111201110011121111111111111111111111111111121010121201
495	0.02481	10211001110012021111011111111111101111111111111111111111110212011201102011101011111111111201110011101111111111111111111111111111101210121201
496	0.0062	12211001112012001111011111111111121111111111111111111111112002011201102211101201111111110220110011101111111111111111111111111111101210121201
497	0.0062	12211201112010021111011111111111101111111111111111111111112012011201102211101211111111111201110011101111111111111111111111111111101010121221
498	0.0062	22211001112010021111011111111111101111111111111111111111110212011001120111101211111111111021110011101111111111111111111111111111121010121201
499	0.03722	02220002000202002220022202202220222022220022022200002200222200020000002002002022022020220222020202202200202200002220002200020022020220222200
500	0.0062	12211001112010021111011111111111101111111111111111111111110212011001120211101211111111111201110011101111111111111111111111111111121210121221
501	0.01241	12211201112210021111011111111111101111111111111111111111112012011201122211101011111111111021112211101111111111111111111111111111101210121201
502	0.0062	12011221112010021111011111111111121111111111111111111111112010011001122211101211111111111201110011101111111111111111111111111111101012121201
503	0.0062	12011101112010201111011111111111121111111111111111111111112210011001122111101011111111111221110211101111111111111111111111111111121010121201
504	0.02481	02220200200000022220022202202220202022220022022200002200220222020000020002002222022020222200020002202200202200002220002200020022020220222200
505	0.0062	12211001112010021111011111111111121111111111111111111111112022011201102211101221111111110201110011101111111111111111111111111111101010121201
506	0.0062	10211001112010021111011111111111101111111111111111111111110012011201102211101211111111111221110211101111111111111111111111111111101210121201
507	0.01241	22220200202002002220022202202220222022220022022200002200222020020000022202002022022020220222020202202200202200002200002200020020020222222200
508	0.0062	02220220202000022220022202202220222022220022022200002200222020020000022202002202022020220202020002202200202200002220002200020020000022222200
509	0.0062	12111021110012021111011111111111121111111111111111111111112210011001102011101011111111111221110011101111111111111111111111111111121210121221
510	0.01861	22211001112010021111011111111121101111111111111111111111110202011001120211101221111111112220110211101111111111111111111111111112121210121201
511	0.01241	22211001112010021111011111111111121111111111111111111111112010011001102111101211111111111221110211101111111111111111111111111111121210121201
512	0.0062	12211201112210021111011111111111101111111111111111111111112022011201102111101221111111112200111011101111111111111111111111111111101010121001
513	0.0062	12211001110212001111011111111111121111111111111111111111112020011001102011101011111111110202110011101111111111111111111111111111121012121201
514	0.0062	22220200202000002220022202202220222022220022022200002200220002020000020202002222022020220022020202202200202200002220002200020022020220222200
515	0.0062	02211201110212001111011111111111121111111111111111111111112210011001102011101011111111111221110011101111111111111111111111111111121012121211
516	0.0062	12220202002002002220022202202220222022220022022200002200222000020000022202002022022020220202020002202200202200002200002200020020020222222200
517	0.0062	02211021112010021111011111111111121111111111111111111111112010011001122211101211111111111221110211101111111111111111111111111111101210121201
518	0.01241	02211201112210001111011111111111121111111111111111111111112010011001102211101011111111111221110211101111111111111111111111111111121210121201
519	0.01241	00211201110210021111011111111111101111111111111111111111112012011201102011101211111111111201110011101111111111111111111111111111101010121201
520	0.0062	02211021112010021111011111111111121111111111111111111111112010011201122211101211111111111021110211101111111111111111111111111111121210121221
521	0.0062	10211201111010021111011111111111101111111111111111111111110212011001120111101211111111111201110011101111111111111111111111111111121010121201
522	0.0062	02220201112012021111011111111111101111111111111111111111112022011201122211101221111111112201110211101111111111111111111111111111121012121001
523	0.0062	12211001112010001111011111111111121111111111111111111111110012011001102211101211111111111221110211101111111111111111111111111111121012121201
524	0.0062	12211001112010021111011111111111101111111111111111111111111212011001120211101211111111111201110011121111111111111111111111111111121012121201
525	0.0062	12211201110212021111011111111111101111111111111111111111112212011201102011101011111111111201110011101111111111111111111111111111101010121201
526	0.0062	01111111111111111111111111111111111111111111111111111111110211111011101111111111111111111211111211111111111111111111111111111111111011111111
527	0.0062	22211201112010021111011111111111101111111111111111111111110212011001120211101211111111111201110011101111111111111111111111111111121210121221
528	0.0062	22220002000202002220022202202220222022220022022200002200222200020000002002002022022020220222020202202200202200002220002200020020020220222200
529	0.0062	02220200202000002220022202202220222022220022022200002200220022020000020202002222022020220022020202202200202200002220002200020020020220222220
530	0.0062	02220202000202002220022202202220222022220022022200002200222220020000002002002022022020220202020002202200202200002220002200020022020022222200
531	0.0062	02220002000202002220022202202220222022220022022200002200222220020000002002002022022020220202020002202200202200002220002200020020020022222200
532	0.0062	02220002000200022220022202202220202022220022022200002200222200020200022002002022022020222022022202202200202200002220002200020020020220222200
533	0.03102	02220202000202002220022202202220222022220022022200002200222220020000002002002022022020220222022202202200202200002220002200020020020220222200
534	0.0062	02211201110210021111011111111111101111111111111111111111112210011001102011101211111111111221110211101111111111111111111111111111121210121201
535	0.0062	12211001112010021111011111111111121111111111111111111111112200011001120211101221111111110022112011101111111111111111111111111111121010121201
536	0.0062	21211201111012101111011111111111121111111111111111111111112210011001122011101111111111111201110011101111111111111111111111111111111112121201
537	0.0062	02220200202000022220022202202220202022220022022200002200220222020000020202002222022020222200020002202200202200002220002200020020020220222200
538	0.0062	12220202000202002220022202202220222022220022022200002200222200020000002002002022022020220202020002202200202200002220002200020020020220222200
539	0.01241	22220002002002002220022202202220222022220022022200002200222020020000022202002022022020220202020002202200202200002200002200020020020222222200
540	0.0062	00220200200000202220022202202220202022220022022200002200222022020200022202002222022020222220020202202200202200002220002200020022000022222200
541	0.0062	12220201102002002220022202202220222022220022022200002200222020021001122211101021111111110222110211101111111111111111111111111112120222222200
542	0.0062	02220200222002002220022202202220202022220022022200002200220012220000022202002212022020221201020002222200202202202220002200020020020220222200
543	0.0062	10211001112212001111011111111111121111111111111111111111112210011001120211101211111111111021112011101111111111111111111111111111101012121201
544	0.0062	12211001112012021111011111111111121111111111111111111111112200011001120211101221111111110202110011101111111111111111111111111111121210121201
545	0.0062	02211001112010021111011111111111101111111111111111111111110212011001120111101211111111111021110011101111111111111111111111111111121010121201
546	0.0062	12011001112010001111011111111111121111111111111111111111110210011201102211101211111111111221110211101111111111111111111111111111121210121201
547	0.0062	12211201112012001111011111111111121111111111111111111111110012011201122211101211111111111201110211101111111111111111111111111111121210121201
548	0.0062	12211021112212201111011111111111101111111111111111111111110210011001102211101211111111111221110011101111111111111111111111111111121210121201
549	0.0062	22220020202202202220022202202220202022220022022200002200220012022002202220200210200220221221020020000022020220002222220022202202220220222200
550	0.0062	00211201110010001111011111111111121111111111111111111111112210011001102211101011111111111221110211101111111111111111111111111111121210121201
551	0.0062	12211121112212201111011111111111101111111111111111111111112012011001102111101211111111111021110011101111111111111111111111111111121210121201
552	0.0062	02220002000202002220022202202220222022220022022200002200222200020000002002002022022020220202020002202200202200002220002200020022020220222200
553	0.0062	12211201112010001111011111111111121111111111111111111111110212011201120211101211111111111001110011101111111111111111111111111111121010121221
554	0.0062	12211221112212201111011111111111101111111111111111111111110012011001120211101211111111111001110211101111111111111111111111111111121212121201
555	0.0062	12211201112212001111011111111111101111111111111111111111110212011201102211101011111111111021110211121111111111111111111111111111101010121201
556	0.0062	02211001112010001111011111111111121111111111111111111111112210011001102211101011111111111221110211101111111111111111111111111111121210121201
557	0.0062	00220200200000202220022202202220202022220022022200002200222022020200022202002222022020222220020202202200202200002220002200020020000022222200
558	0.0062	22211201112210001111011111111111121111111111111111111111112010011001102111101211111111111221110211101111111111111111111111111111121010121201
559	0.0062	12211221112212201111011111111111101111111111111111111111110012011001102211101211111111111201110011101111111111111111111111111111121210121201
560	0.0062	10111201111112201111011111111111111111111111111111111111112011111201121111101111111111111211110011101111111111111111111111111111101012121201
561	0.0062	02220200202000022220022202202220202022220022022200002200220222020000020202002222022020222200020002202200202200002220002200020022020022222200
562	0.0062	00220202002000022220022202202220202022220022022200002200222022020200002202002212022020221200020002202200202200002220002200020022000020222200
563	0.0062	10211201110210021111011111111111101111111111111111111111110210011001102011101011111111111201110211101111111111111111111111111111121210121201
564	0.0062	12211001110012001111011111111111121111111111111111111111112212011001102011101011111111111221110011101111111111111111111111111111121012121201
a Brown Swiss haplotype ID. ID 2 is the Weaver diagnostic haplotype
b Haplotype frequency across 7,458 Brown Swiss
c 0=A, 2=B, 1=unknown allele. SNP order and A,B allele to A,C,T,G decode in Table S1
